# Supplementary material for: Behind the wall: Macrolithic artifacts as testing tools for activities and social structure on a Middle Chalcolithic site in Central Anatolia
Source: PLoS One. 2025 Apr 14;20(4):e0319698. doi: 10.1371/journal.pone.0319698 (PMC11996077; doi:10.1371/journal.pone.0319698)
Supplement: S1 Dataset — Database of all macrolithic artifacts in the assemblage. YEAR: Season of excavation. INVENTORY: Inventory number given by excavators. FIND: Find number within the unit. NEW NUMBER: Given number in case of missing inventory number. GIS_XY: Localization in the grid system used for excavation and documentation (see S1). SETTLEMENT: Localization in the Lower or Upper settlement, if possible (see Fig 1). GROUP: Localization in the smaller units on the site, if possible (see Fig 3). PRESERVATION: 1: Complete artifact; 2: Fragment. %: An estimate of the percent preservation of the artifact. NUMBER OF FACES: Number of utilization areas. CLASS/TYPE: Main class or type in the case of GMT (see Table 1 and Fig 6). OUTLINE: Class and type dependent (see Figs 8–11, 13, 14). FACE: Position of utilization areas for L, U, M types of GMT-class (see Figs 8, 9). WORK PART: Position of the use traces for PRT and PS (Figs 11, 13). WORK TRACES: Macroscopically visible use traces on PRT and A (see Figs 12, 13). LS: Outline of longitudinal section (see Figs 8–10, 14). TS: Outline of transverse section (see Figs 8, 9, 12). HANDLES: Position of ergonomic features of U-types on dorsal part (see Fig 9). SUBTYPE: Morphometric subtypes of some classes. SECONDARY: Secondary use of artifacts. MANUFACTURE: Method of manufacture. LENGTH: Maximum length in centimeters. WIDTH: Maximum width in centimeters. THICKNESS: Maximum thickness in centimeters. WEIGHT: Weight in kilograms. NOTE: Metrics of special parts (see Fig 7), and note if needed (e.g., presence of the striking points). MATERIAL: Raw material determination. STRUCTURE: Structure of some raw materials, typically basalts. (XLSX) [file pone.0319698.s004.xlsx]

## Sheet: ALL
YEAR	INVENTORY NUMBER	FIND NUMBER	NEW NUMBER	GIS_XY	SETTLEMENT	GROUP	PRESERVATION	%	NUMBER OF FACES	CLASS/TYPE	OUTLINE	FACE	WORK PART	WORK TRACES	LS	TS	HANDLES	SUBTYPE	SECONDARY	MANUFACTURING	LENGTH (cm)	WIDTH (cm)	THICKNESS (cm)	WEIGHT (kg)	NOTE	MATERIAL	STRUCTURE
2011	329	79		G5	Lower	R4	1		1	L	1	1			3	2		L2		Grinding	62	42	21	75		Basalt	vesicular
2011	41	13		F6	Lower	E	1		1	L	1	1			1	2		L2		Grinding	64	37	26	73		Basalt	vesicular
2010	220	32		E8	Upper	R5	1		1	L	2	1			3	1		L1		Coarse flaking	43	40	23	60		Basalt	vesicular
2008	48	8		F7	Upper	F	1		1	M	3	1			2			M2		Flaking	53	39	16	56		Basalt	vesicular
2010			66				1		1	L	3	1			3	2		L2		Flaking	65	31	23	54		Andesite
2013	40	3		E8	Upper	G	1		1	L	4	1			4	2		L2		Coarse flaking	61	60	12	53		Ignimbrite	local
2002			2				1		1	L	2	4			3	2		L2		Coarse flaking	56	37	24	51		Basalt	vesicular
2009	268	25		G9	Upper		1		1	L	2	1			3	1		L1		Flaking	51	32	24	46		Basalt	vesicular
1999	134	39		J6	Lower	A	1		1	L	4	1			4	1		L1		Flaking	47	28	19	45		Basalt	vesicular
2002	129	46		I6	Lower	A	1		1	M	3	1			2			M2		Flaking	54	51	17	45		Basalt	vesicular
2011	81	8		F9	Upper	G	1		1	RL	1				1	1				Flaking	58	40	12	40		Basalt	vesicular
2008	89	20		G7	Upper	F	1		1	L	1	1			4	2		L2		Coarse flaking	63	41	15	39		Basalt	vesicular
2009	251	16		F7	Upper	F	1		1	L	3	1			1	1		L1		Flaking	43	31	21	35		Basalt	vesicular
2003	92	Y?, 2		G9	Upper	R5	2	90	1	L	2	1			4	2		L2		Grinding	35	28	13	14		Rhyolite
2011	255	8		F7	Lower	R3	1		1	M	3	1			2			M2		Flaking	40	30	16	33		Basalt	vesicular
2006	27	1		G8	Upper	F	1		1	M	2	1			1			M1		Flaking	43	32	17	32		Basalt	vesicular
2011	12	9		G6	Lower	R4	1			OTHER										Natural	0	0	0	32		Gabbro
2005			2				1		1	M	3	2			2			M2		Flaking	35	35	18	29		Basalt	vesicular
2009	252	15		F7	Upper	F	1		1	L	2	1			1	1		L1		Flaking	50	34	13	28.1		Dacite	local
2013	41	6		F7	Upper	F	1		1	L	4	1			4	2		L2		Coarse flaking	42	36	12	28		Dacite
2015	59	20					1		1	M	2	1			1			M1		Flaking	44	34	17	27		Ignimbrite
2003	83	33		I6	Lower	A	1		1	L	1	1			3	1		L1		Grinding	43	30	16	27		Basalt	vesicular
2017	18	3		G6	Lower		1		1	M	1	1			2			M1		Flaking	39	35	15	27		Ignimbrite	local
2011	82	3		F8	Upper	F	1		1	L	4	1			3	2		L2		Flaking	51	40	12	27		Basalt	vesicular
2005	28	13		H7	Upper	P1	1		1	L	1	1			3	2		L2		Flaking	37	36	16	26		Basalt	vesicular
2011	60	2		F8	Upper	R5	1		1	L	4	1			3	2		L2		Coarse flaking	50	31	24	25		Basalt	vesicular
2010			68				1		1	L	4	1			3	2		L2		Flaking	44	29	13	24		Basalt	compact
2014			2				1		1	L	4	1			4	2		L2		Coarse flaking	48	42	13	23.5		Basalt	vesicular
2001	94	5		J5	Lower	A	2	80	1	L	1				4	2		L2		Flaking	0	0	0	13		Basalt	vesicular
2014	85	56		F4	Lower	D	1		1	L	4	1			3	2		L2		Coarse flaking	46	40	20	23		Basalt	vesicular
2011	117	22		G5	Lower		1		1	M	3	2			2			M2		Flaking	41	33	19	23		Basalt	vesicular
1999	132	12		K6	Lower	A	1		1	L	1	1			1	1		L1		Grinding	43	25	13	23		Basalt	vesicular
2010			67				1		1	LM	4	1			3	2		LM		Flaking	42	34	18	22.5		Basalt	compact
2010	59	38		F8	Upper	F	1		1	L	4	1			1	1		L5		Natural	35	25	14	22.1		Basalt	compact
2002	13	C?		J5	Lower	R1	1		1	L	1	1			4	2		L2		Grinding	49	31	12	22		Basalt	vesicular
1998			1				1		1	L	2	1			3	1		L1		Flaking	48	20	11	22		Basalt	vesicular
2011	254	15		F7	Upper	F	1		1	M	3	1			2			M2		Flaking	37	28	18	21		Basalt	vesicular
1998	74	3					1		1	M	3	1			2			M2		Flaking	45	37	15	21		Ignimbrite	local
2012	18	86		G5	Lower	E	1		1	M	1	1			1			M1		Flaking	37	34	13	21		Basalt	vesicular
2005	2	A+B, 2		I5	Lower	H	1		1	L	1	1			4	2		L2		Flaking	54	31	12	21		Basalt	vesicular
2010	85	30		F7	Upper	F	2	80	1	L	4	1			3	1		L1		Flaking	0	0	0	7		Basalt	vesicular
2001	46	17		I6	Lower	R1	2	80	1	L										Flaking	0	0	0	7		Basalt	vesicular
2011	117	22		G5	Lower		1		1	L	1	4			3	2		L2		Coarse flaking	35	32	16	20		Basalt	vesicular
2011	118	23		G5	Lower		1		1	L	2	1			1	1		L1		Grinding	42	28	12	20		Rhyolite
2007	131	3		G7	Lower	R3	1		1	L	2	1			3	1		L1		Grinding	57	26	11	20		Basalt	vesicular
2008	80	24		F8	Upper	G	1		1	M	1	1			2			M1		Flaking	28	30	9	20		Basalt
2009	92	11		H6	Lower	C	2	80	1	L	4	1			4	2		L2		Flaking	26	17.2	13.2	5.8		Basalt	vesicular
2004	2						1		1	L	1	1			1	1		L1	A_flat	Grinding	41	32	13	19.5		Tuff
2012	48	2		E8	Upper	G	1		1	L	3	1			3	2		L2		Grinding	41	31	15	19		Basalt	vesicular
2002			31				1		1	M	3	1			2			M2		Flaking	37	29	14	19		Basalt	vesicular
2010	10	10		F7	Lower	R3	1		2	LM	4	1			1	1		LM		Flaking	49	32	12	19		Dacite
2009	248	35		G6	Lower		2	80	1	L	4	1			4	1		L1		Flaking	26	22.4	8	5		Basalt	vesicular
2011	278	10		E8	Upper	G	1		1	S										Flaking	0	0	0	19		Rhyolite
2009	131	9		G7	Lower	R3	1		1	L	4	4			4	2		L2		Flaking	48	35	18	18.8		Basalt	vesicular
2005	39	12		G7	Upper	F	1			OTHER										Flaking	33	29	24	18		Dacite	burned
1999	31	14		J4	Lower	B	1		1	L	1	1			4	1		L1		Grinding	41	26	11	18		Granite
2002			16				1		1	M	1	1			1			M1		Flaking	17	16	5	18		Basalt	vesicular
2009	267	23		I5	Lower	H	2			R										Coarse flaking	0	0	0	18		Diorite	burned
2015	41	3		G4	Lower	D	2	80	1	L	1	1			4	1		L1		Grinding	0	0	4	5		Basalt	vesicular
2009	235	30		F9	Upper	G	2	70	1	L	1	1			1	1		L1		Flaking	38.4	32	20	34		Basalt	vesicular
2006	32	13		G7	Upper	F	1		1	L	4	1			3	2		L2		Coarse flaking	45	30	14	17		Basalt	vesicular
1998	92	12		I4	Lower	H	1		1	M	2	2			1			M1		Flaking	47	32	9	17		Rhyolite
1998	12	4		K5	Lower	R1	1		1	RL	1				1	1				Flaking	47	34	7	17		Basalt	vesicular
1997			3				1		1	M	3	1			2			M2		Flaking	35	20	18	16.5		Basalt	vesicular
2014	136	2		F3	Lower	D	1		1	M	1	1			1			M1		Flaking	37	31	16	16		Ignimbrite	local
2003							1		1	L	2	1			1	1		L1		Coarse flaking	39	20	15	16		Basalt	vesicular
2008	87	2		H7	Upper	P1	1		1	L	1	1			1	1		L1		Flaking	41	33	12	16		Volcanic rock	burned
2000	37	10		H7	Upper	F	1		1	L	1	1			1	1		L1		Flaking	44	35	8	16		Basalt	vesicular
2010	221	11		F9	Upper	G	1		1	L	1	1			1	1		L1		Grinding	47	23	17	15.5		Basalt	vesicular
2012	76	8		F5	Lower	E	1		1	L	1	1			1	1		L1		Grinding	46	25	13	15.5		Basalt	vesicular
2003							1		1	L	1	1			4	2		L2		Coarse flaking	42	32	11	15.5		Basalt	vesicular
1998	97						1			RL										Coarse flaking	34	26	11	15.5		Basalt	vesicular
2008	132	17		G7	Upper	F	1		1	L	1	1			4	2		L2		Flaking	36	27	16	15.1		Basalt	vesicular
2010	194	1		G7	Lower	R3	2	50	1	LM	2	1			1	1		LM		Coarse flaking	30.5	27	15.2	15.1		Basalt	vesicular
2005	75	38		H7	Upper	P1	1		1	L	3	1			4	2		L2		Grinding	37	32	11	15		Basalt	vesicular
2012	47	1		E8	Upper	G	1		1	L	1	1			1	1		L1		Flaking	48	30	11	15		Dacite
2011	99	21		F6	Lower	E	1		1	M	3	1			2			M2		Flaking	40	32	10	15		Basalt	vesicular
2013	161	37		F4	Lower	R4	1		1	L	1	1			1	2		L2		Flaking	40	24	1	15		Dacite
2000	110	36		J6	Lower	A	2	70	1	L	2	1			4	2		L2		Flaking	38	36	7	11.5		Basalt	vesicular
2003	93	C?, 3		G8	Upper		1		1	L	1	1			3	2		L2		Coarse flaking	44	27	16	14		Basalt	vesicular
2009	262	31		J6	Lower	A	2	70	1	L	4	1			1	1		L1		Flaking	35.2	26	8	5.6		Basalt	vesicular
2013	160	36		F4	Lower	R4	1		1	L	2	1			3	1		L1		Flaking	36	22	13	14		Ignimbrite	local
2005	78	41		H7	Upper	P1	1		1	L	2				1	1		L1		Grinding	40	29	9	14		Ignimbrite	local
2015	60	18					1		1	L	1	1			4	1		L1		Coarse flaking	43	24	9	14		Basalt	vesicular
2008			16				2	10	1	M										Flaking	0	0	0	0.8		Ignimbrite	local
2008	157	14		H6	Lower	C	1		1	M	1	1			2			M1		Flaking	27	24	18	13.5		Basalt	vesicular
2007	147	14		F8	Upper	F	1		1	L	4	1			3	2		L2		Coarse flaking	48	32	7	13.5		Basalt	vesicular
2011	54	3		F9	Upper	G	1		1	M	3	1			2			M2		Flaking	28	25	18	13		Basalt	vesicular
2008			8				1		1	L	1	1			3	1		L1		Grinding	32	24	15	13		Basalt	vesicular
2007	93	18		H6	Lower	C	1		1	M	3	1			3			M2		Flaking	31	28	15	13		Basalt	vesicular
2008	150	11		H6	Lower	C	1		1	L	1	1			1	1		L1		Flaking	31	21	15	13		Basalt	vesicular
2011	183	38		G5	Lower		1		1	L	2	1			3	1		L1		Coarse flaking	43	24	10	13		Basalt	vesicular
2001	105	53		H7	Upper	F	1		1	L	4	1			1	1		L1		Flaking	47	28	6	13		Ignimbrite	local
1999	127	1		I4	Lower	R2	2	70		L								L5		Coarse flaking	0	0	0	5		Rhyolite
2009	132	29		G6	Lower		2	70	1	L	1				4	2		L2		Flaking	29.2	22.4	7.7	4.2		Basalt	vesicular
2008			1				1		1	L	4	2			4	2		L4		Coarse flaking	37	28	15	12.5		Basalt	vesicular
2002			6				2	70	1	L	2							L5		Natural	0	0	0	3.5		Granite	fine grained
2009	128	2		G8	Upper	F	1		1	M	3	1			2			M2		Flaking	27	24	19	12		Ignimbrite	local
2002	136	59		G8	Upper	R5	1		1	RM	3	1			2					Flaking	34	30	16	12		Ignimbrite	local
2009			102				1		1	L	2	1			3	2		L2		Coarse flaking	33	30	12	12		Basalt	vesicular
2011	260	50		F6	Lower	E	1			OTHER										Natural	29	21	12	12		Granite
2017	37	6		F8	Upper	R5	1		1	L	3	1			4	1		L1		Grinding	45	30	11	12		Pumice
2010	23	5		G7	Lower	R3	2	70	1	L	4	2			4	2		L4		Flaking	24	21	6	2.6		Dacite
2009	257	32		J4	Lower	B	2	70	2	L	1	1			1	1		L1		Flaking	20	19	4.4	2.6		Basalt	vesicular
2003	84	34		I6	Lower	A	1		1	L	2	1			3	1		L1		Grinding	33	24	21	11		Basalt	vesicular
2013	95	1		G6	Lower		1		1	M	1	1			2			M1		Flaking	25	24	16	11		Basalt	vesicular
2009	81	3		G7	Lower	R3	1		1	L	4	1			4	2		L2		Flaking	40	30	15	11		Basalt	vesicular
2001	26	7		I6	Lower	A	1		1	M	1	1			2			M1		Flaking	30	29	14	11		Basalt	vesicular
2006	14	9		G7	Upper	F	1	95	1	L	4	1			3	2		L2		Coarse flaking	34	23	13	11		Basalt	vesicular
2003	80	3		J5	Lower	B	1		1	RU										Coarse flaking	31	24	12	11		Basalt	vesicular
2009	234	22		F8	Upper	R5	1		1	L	1	1			1	1		L1		Grinding	26	18	12	11		Gabbro
1997	67	32		K5	Lower	B	1		1	L	1	1			1	1		L5		Natural	34	20	9	11		Ignimbrite	local
2014	85	56		F4	Lower	D	1		1	L	2	1			1	1		L1		Grinding	34	24	8	11		Basalt	vesicular
2015	38	16		F3	Lower	D	1	95	1	L	1	1			3	2		L2		Flaking	38	32	7	11		Basalt	vesicular
1996			5	L6	Lower	A	2	70	1	L	1	2			4	2		L4		Grinding	0	0	0	0.7		Pumice
2014			3				2	60	1	L	4									Flaking	0	0	0	20.5		Rhyolite
2009	2	1		G8	Upper	G	1		1	RU	2				1	1	1			Coarse flaking	30	20	16	10.5		Dacite
2009	261	22		K6	Lower	A	2	60	1	L	4									Flaking	38	26	20	17		Basalt	vesicular
2013	156	32		F4	Lower	R4	1		1	S										Flaking	0	0	0	10.5		Ignimbrite	local
2010	218	37		G6	Lower	R4	1		1	RU	2				1	1				Coarse flaking	34	20	12	10.4		Basalt	vesicular
2008	50	7		F7	Upper	F	1		1	L	4	1			1	1		L1		Flaking	26	23	16	10.3		Basalt	vesicular
1999	89	11		J6	Lower	A	2	40		R										Coarse flaking	27	20	20	10		Basalt	vesicular
2011	317	59		F6	Lower	E	1		1	M	1	1			2			M1		Flaking	28	24	15	10		Dacite
2007	150	65		H7	Lower	R3	1		1	L	1	1			4	2		L2		Flaking	40	35	14	10		Basalt
1999	130	27		J5	Lower	A	1		1	L	1	1			1	1		L1		Grinding	29	17	10	10		Sandstone
2015	23	14					1	90	1	L	1	1			3	2		L2		Flaking	35	31	9	10		Basalt	vesicular
2011	38	5		G7	Lower	R3	1		1	L	1	1			3	2		L2		Coarse flaking	45	24	9	10		Basalt	vesicular
1998	87	10		I4	Lower	H	1		1	L	1	1			3	1		L1		Coarse flaking	37	28	8	10		Basalt	vesicular
2002			10				1		1	RM	4									Coarse flaking	42	33	7	10		Dacite
1997	87	42		K5	Lower	A	1		1	L	1	1			4	1		L1		Flaking	35	27	6	10		Basalt	vesicular
2000	97	28		J6	Lower	A	2	60	1	L										Flaking	0	0	0	15		Basalt	vesicular
2009	258	27		I6	Lower	A	2	60	1	L	4	1			1	1		L1		Flaking	27	16	12	6		Gabbro
2009	259	30		J6	Lower	A	1		1	L	4	1			1	1		L1		Flaking	40	24	14	9.9		Basalt	vesicular
2009	170	18		G8	Upper	R3	2	10	1	M	1	1			1			M1		Flaking	12.6	11.8	3.8	0.5		Basalt	vesicular
2011	1	1		H6	Lower	C	1		1	M	3	1			1			M2		Flaking	23	21	13	9.5		Rhyolite
2015	51	7		E6	Lower	R3	1			RU										Coarse flaking	29	20	11	9.5		Basalt	vesicular
2008	146	18		G7	Upper	F	1		1	RL	1	1			3	1				Coarse flaking	28	22	10	9.5		Basalt	vesicular
2005	84	24		G7	Upper	F	1		1	RU										Coarse flaking	33	20	9	9.5		Basalt	vesicular
1998	32	5		I4	Lower	B	2	60	1	L	1	1			4	2		L2		Flaking	0	0	0	5.5		Basalt	vesicular
2009	129	24		F7	Upper	F	1		1	S	1	1			2	4				Flaking	20	17	30	9		Sandstone
2010	181	14		F6	Lower	E	1		1	S										Flaking	27	23	18	9		Ignimbrite	local
2008	79	1		H7	Upper	P1	1		1	M	3	1			1			M2		Flaking	43	28	14	9		Rhyolite
2003	62	11		H7	Lower	R3	1		1	M	2	1			1			M1		Flaking	33	23	11	9		Rhyolite	local
2016	5	11		G3	Lower	D	1			RU										Coarse flaking	25	17	11	9		Granite
2005	66	33		H7	Upper	F	1		1	L	1	1			3	1		L1		Flaking	28	29	9	9		Basalt	compact
2014	52	22		F5	Lower	E	1		1	L	1	1			4	2		L2		Grinding	31	27	8	9		Basalt	vesicular
2013	159	35		F4	Lower	R4	1		1	RU	2									Coarse flaking	29	22	8	9		Basalt	vesicular
1997	33	8		K5	Lower	A	2		1	RL										Coarse flaking	0	0	0	9		Basalt	compact
2007	9	2		F8	Upper	F	1		1	L	2	2			4	2		L4		Flaking	38	20	11	8.9		Ignimbrite	Local
2012	113	16		G5	Lower	R4	1		1	U	6				1	1		U4		Flaking	30	24	10	8.5		Basalt	vesicular
2011	19	34		G6	Lower	R4	1		1	U	4				1	1		U4		Flaking	30	19	10	8.5		Basalt	vesicular
2002	142	3		J7	Lower	A	1		1	L	2	1			1	1		L1		Grinding	30	23	8	8.5		Dacite
2002			34				1		1	M	2	1			1			M1		Flaking	29	19	16	8		Ignimbrite	local
1999	119	26		J6	Lower	A	1		1	U	2				1	1		U4		Flaking	25	18	14	8		Basalt	vesicular
2005	58	25		H7	Upper	F	1		1	L	1	1			4	2		L2		Grinding	32	24	8	8		Basalt	vesicular
2011	64	3		G5	Lower		1		1	RU										Coarse flaking	31	23	7	8		Basalt	vesicular
2003	82	2		I7	Lower	A	1		1	U	6				3	2		U2		Flaking	29	24	7	8		Basalt	vesicular
2001	103	49		H7	Upper	F	1		1	L	1	1			4	2		L2		Grinding	45	22	6	8		Dacite
2008	78	17		H7	Upper	P1	2	60	1	L	4	2			4	2		L4		Flaking	24	18.5	13	5		Ignimbrite	local
2008	131	57		F8	Upper	F	2	60	1	L	1	1			1	2		L2		Flaking	32	23	9	4.9		Basalt	vesicular
2010	226	65		F8	Upper	F	1		1	OTHER										Natural	19	15	12	7.5		Gabbro
1998	98						1			RU										Coarse flaking	30	20	10	7.5		Basalt	vesicular
2010	33	15		F7	Upper	F	1		1	U	4				2	2		U3		Flaking	28	22	10	7.5		Basalt	vesicular
2013	140	20		F4	Lower	R4	1		1	RU	2									Coarse flaking	33	21	9	7.5		Basalt	vesicular
2002			7				1		1	L	1	1			4	2		L2		Grinding	29	23	8	7.5		Dacite
1998	32	5		I4	Lower	B	1		1	U	2				3	2		U2		Coarse flaking	32	21	6	7.5		Basalt	vesicular
2008			11				2	60	1	L		1			4	2		L2		Grinding	0	0	0	3.1		Basalt	vesicular
2008	53	9		G7	Upper	F	2	60	2	L	1	1			1	1		L1		Flaking	20.5	18	5	2.6		Dacite
2015	19	5		E6	Lower	R3	1		1	M	2	1			1			M1		Flaking	24	18	15	7		Ignimbrite	local
2011	17	5		E9	Upper	G	1		1	U										Flaking	22	18	11	7		Basalt	vesicular
2001	40	5		J7	Lower	A	1		1	U	2				1	1		U4		Flaking	25	19	10	7		Basalt	compact
2011	259	52		F6	Lower	E	1		1	L	1	1			3	2		L2		Grinding	27	22	8	7		Dacite
2001	100	35		H7	Upper	F	1		1	U	2				2	1		U3		Flaking	33	18	8	7		Sandstone	burned
2008	34	5		F8	Upper	R5	2	60	1	L	4	1			1	1		L1		Flaking	18	16	6	1.8		Basalt	burned
2000	18	1		K5	Lower	A	1		1	L	1	1			4	2		L2		Flaking	39	30	5	7
2008	142	52		F8	Upper	F	2	60	1	L	4				1	2		L2		Flaking	21	15.5	4.8	1.7		Basalt	vesicular
2009	88	7		G7	Lower	R3	2	60	1	L	2				1	1		L1		Flaking	18.2	14	7.2	1.5	Striking points	Dacite
2008	1	4		H6	Lower	C	2	60	1	L	1	1			4	2		L2		Flaking	19	13.5	5.5	1.4		Volcanic rock	burned
2014	90	30		F4	Lower	E	2	60	1	L	1	1			4	2		L2		Flaking	0	0	0	1.4		Andesite	dark
1998	31	4		I4	Lower	B	1		1	L	2	1			3	1		L1		Flaking	31	22	10	6.7		Basalt	vesicular
2010	109	1		F6	Lower	E	1		1	L	4	1			1	1		L5		Natural	22	17	12	6.5		Gabbro
2010	205	24		G7	Upper	F	1		1	U	2				1	1		U4		Flaking	27	19	10	6.5		Basalt	vesicular
2014	40	4					1		1	L	1	2			4	2		L4		Grinding	22	23	10	6.5		Basalt	vesicular
2011	214	19		F9	Upper	G	1		1	RU										Coarse flaking	27	16	9	6.5		Basalt	vesicular
2014	34	14		E8	Upper		1		1	L	4	1			1	1		L1		Flaking	41	20	8	6.5		Ignimbrite	burned
2002			13				1		1	RL										Coarse flaking	29	20	7	6.5		Basalt	vesicular
2015	56	8		E5	Lower	E	2	50	1	L										Flaking	0	0	0	21		Basalt	vesicular
2009	256	28		J4	Lower	B	1		1	U	2				1	1		U4		Flaking	26	22	10	6.2		Basalt	vesicular
1999	131	19		J6	Lower	A	2	50	1	L	1	1			4	2		L2		Coarse flaking	0	0	0	11		Basalt	vesicular
2005	89	46		H7	Upper	F	1		1	RU										Coarse flaking	22	18	10	6		Basalt	vesicular
2000	38	2		I5	Lower	H	1		1	U	4				1	1		U4		Flaking	35	19	9	6		Basalt	vesicular
2011	327	64		F6	Lower	E	1		1	M	3	1			2			M2		Flaking	23	22	8	6		Rhyolite
2008			12				1		1	L	1	1			3	2		L2		Grinding	33	20	8	6		Basalt	vesicular
2011	150	21		E9	Upper	G	1		1	U	3				3	2		U2		Flaking	20	16	8	6		Granite
1999	129	34		J6	Lower	A	1		1	U	2				1	1		U4		Flaking	27	13	8	6		Basalt	vesicular
2009			96				1		1	L	2	1			1	1		L1		Flaking	21	19	7	6		Andesite	dark
2001	24	15		J6	Lower	A	1		1	L	4	1			1	1		L1		Flaking	32	23	6	6		Sandstone
2011	337	42		G6	Lower	E	1		2	L	2				2	1		L1		Flaking	28	23	6	6		Dacite
2016	11	3		G3	Lower	D	1		1	U	2				1	1		U4		Flaking	31	20	6	6		Basalt	vesicular
2004	51	8		G7	Upper	F	1		1	U	2				1	1		U4		Flaking	25	20	6	6		Sandstone
1997	60+69	25+34		K5	Lower	A	1		2	L	2	1			1	1		L5		Grinding	37	24	3	6		Sandstone
2011	46	8		E9	Upper	G	2	10	1	M	1									Grinding	0	0	0	0.228		Andesite
2002			11				2	50	1	L	2									Grinding	0	0	0	10		Basalt	vesicular
2001	99	34		H7	Upper	F	2	50	1	L					4	2		L2		Grinding	0	0	0	7.5		Ignimbrite	local
1998	33	6		I4	Lower	B	2	50	1	L										Flaking	0	0	0	7.5		Basalt	compact
2006			11				1		1	OTHER										Natural	0	0	0	6		Gabbro
2005	59	26		H7	Upper	F	2	50	1	L	1				4	2		L2		Flaking	0	0	0	6		Basalt	vesicular
2005	266						1			OTHER										Natural	0	0	0	6		Gabbro
2007	44	15		H6	Lower	C	2	20	1	M	1	1			1			M1		Flaking	10.5	8.2	5.4	0.986		Basalt	vesicular
2015	81	22		G3	Lower	D	2	50	1	L	1	1			4	2		L2		Grinding	0	0	0	5		Basalt	vesicular
2008	147	26		G7	Upper	F	1		1	L	4	1			1	1		L1		Flaking	30	21	14	5.7		Basalt	vesicular
1998	31	4		I4	Lower	B	2	50	1	L					3	1		L1		Flaking	0	0	0	5		Basalt	vesicular
2008	143	37		F8	Upper	F	2	50	1	L	2	1			1	1		L1		Flaking	15.4	15	6	1.9		Rhyolite	burned
2009	85	31		G6	Lower		2	50	1	L	1	2			4	2		L4		Flaking	0	0	0	1.3		Dacite
2000	91	26		J6	Lower	A	2	50	1	L										Flaking	0	0	0	0.9		Basalt	burned
2011	49	15		F6	Lower	E	1		1	U	2				1	1		U4		Flaking	28	17	9	5.5		Basalt	vesicular
2015	13	10					1		1	U	2				3	2		U2		Flaking	31	20	7	5.5		Basalt	vesicular
2011	135	18		E9	Upper	G	1		1	U	2				1	1		U4		Flaking	31	19	7	5.5		Basalt	vesicular
2010	84	29		F7	Upper	F	1		1	RU	2									Coarse flaking	31	20	7	5.5		Basalt	vesicular
2012	168	31		F5	Lower	E	2	50	1	L	1	2			5	4		L3		Grinding	0	0	0	0.845		Basalt	vesicular
2009	93	19		G6	Lower		1		1	M	1	1			2			M1		Flaking	23	22	14	5.4		Ignimbrite	local
2010	69	48		F7	Upper	F	2	50	1	L	2	2			5	4		L3		Grinding	14	10	4.8	0.35		Andesite	dark
2008	153	12		H6	Lower	C	1		1	L	4	1			1	1		L1		Flaking	33	23	10	5.4		Basalt	vesicular
2014			1				2	40	1	L										Flaking	0	0	0	12.5		Ignimbrite	local
2011	164	14		F9	Upper	G	2	40	1	L					4	2		L2		Flaking	0	0	0	12		Basalt	vesicular
2008			6				2	40	1	L										Coarse flaking	0	0	0	11		Basalt	vesicular
2010	95	9		H6	Lower	C	1		1	OTHER										Natural	26	18	15	5		Gabbro
2001	47	19		I6	Lower	A	2	40	1	L					4	2		L2		Flaking	0	0	0	8		Basalt	vesicular
1999	129	34		J5	Lower	R1	1		1	U	2				1	1		U4		Flaking	23	19	10	5		Basalt	vesicular
2014	2						1		1	M	1	1			1			M1		Flaking	21	18	10	5		Basalt	vesicular
2015	26	4		F3	Lower	D	1		1	U	2				1	1		U4		Grinding	26	14	10	5		Ignimbrite
1999	136	41					1		1	U	2				1	1		U4		Flaking	26	14	9	5		Gabbro
1999	128	32		J6	Lower	A	1			OTHER										Natural	27	13	9	5		Gabbro
2000	37	10		H7	Upper	F	2	40	1	L										Flaking	0	0	0	6.5		Basalt	vesicular
2011	89	18		G7	Upper	P1	1		1	U	3				1	1		U4		Flaking	23	20	8	5		Basalt	vesicular
2005	42	11		G7	Upper	F	1		1	U	2				3	2		U2		Flaking	28	13	8	5		Sandstone
1999	91	10		K6	Lower	A	1		1	L	1	2			4	2		L4		Grinding	25	16	7	5		Basalt	vesicular
1997	22	9		J4	Lower	B	1		1	OTHER										Natural	23	13	7	5		Sandstone
2006	163	49		G7	Upper	F	1		1	L	4							L5		Natural	25	21	6	5		Gabbro
2003	85	35		I6	Lower	A	1		1	U	2				3	2	3	U2		Flaking	34	19	6	5		Basalt	vesicular
1996			4				2	40	1	L	1				4	1		L1		Flaking	0	0	0	4.5		Basalt	vesicular
2012	36	6		F5	Lower	E	2	40	1	L					4	2		L2		Flaking	0	0	0	4		Basalt	vesicular
1997	11	5		I3	Lower		2	40	1	L										Flaking	0	0	0	4
2010	21	3		G7	Upper	F	2	40	1	L										Flaking	24.4	24	4.4	3.8		Basalt	vesicular
2014	38	3		F5	Lower	E	2	40	1	L	1	1			4	2		L2		Flaking	0	0	0	3.5		Basalt	vesicular
2013	46	3		E7	Upper	F	2	40	2	L	2	1+2			4	2		L4		Grinding	0	0	0	3.5		Tuff
2004	49	6		G7	Upper	F	1			OTHER										Natural	0	0	0	5		Basalt
2004	53	9		G7	Upper	F	1			OTHER										Natural	0	0	0	5		Diorite
2007	148	15		F8	Upper	G	2	40	1	L					3	2		L2		Coarse flaking	0	0	0	3.5		Basalt	vesicular
2013	54	5		G4	Lower	D	2	40	1	L					4	2		L2		Flaking	0	0	0	3		Basalt	vesicular
1999	25	15		J5	Lower	A	2	40	1	L								L5		Natural	0	0	0	3		Sandstone	burned
2010	45	18		F7	Lower	R3	2	40	1	L	1	1			4	2		L2		Flaking	28.8	10	7.6	2.4		Sandstone	Ophiolite
2009	39	15		G6	Lower	R5	2	40	1	L	1	1			1	1		L1		Flaking	27.5	16.5	10	2.3		Rhyolite
2001	97	30		H7	Upper	F				OTHER										Natural	0	0	0	5		Granite
2015	88	2		E4	Lower	P3	2	40	1	L	4	1			4	2		L2		Grinding	0	0	0	2		Dacite	dark
2007			12				2	40	1	L		1			3	2		L2		Grinding	0	0	0	1.6		Basalt	vesicular
2009	40	17		G6	Lower	C	2	40	1	L	1	1			1	1		L1		Flaking	24	12	5.6	1.5		Basalt	vesicular
2014	42	6		E6	Lower	R3	2	40	1	L	1	2			4	2		L4		Grinding	0	0	0	1.5		Granite
2003	32	13		J7	Lower	A	2	40	1	L										Flaking	0	0	0	1.3		Basalt	vesicular
2002			1				2	40	1	L	1	2			5	4		L3		Grinding	0	0	0	1.3		Andesite	dark
2015	119	8		F4	Lower	E	2	40	1	L	1	2			5	4		L3	A_groove	Grinding	21	0	8	1		Ignimbrite
2009	95	3		F9	Upper	G	2	40	2	L	2				3	1		L1		Flaking	15	14.2	5	1		Dacite
2012	69	7		E9	Upper	G	1		1	U	2				1	1		U4		Flaking	32	17	7	4.5		Basalt	vesicular
2006	73	23		G7	Upper	F	1		1	L	4	1			4	2		L2		Flaking	26	24	6	4.5		Basalt	vesicular
2012	68	6		E9	Upper	G	1		1	U	2				3	2		U2		Flaking	29	20	6	4.5		Basalt	vesicular
2013	91	4		F4	Lower	D	1		1	S										Flaking	0	0	0	4.5		Ignimbrite	local
2014	56	6		F8	Upper		2	40	1	L	1	2			5	4		L3		Grinding	0	0	0	0.9		Basalt	vesicular
2007			23				2	40	1	L	1	1			4	2		L2		Grinding	0	0	0	0.75		Basalt	Burned
2009	120	23		F7	Upper	F	2	40	1	L	2	2			5	4		L3		Grinding	14.2	10.2	5	0.6		Andesite	dark
1996			7	I4	Lower	H	2	40	1	L	1	2			4	2		L4		Grinding	0	0	0	0.206		Basalt	vesicular
2010	35	14		F7	Upper	F	2	30	1	L										Flaking	39.2	28.8	16.8	23.1		Basalt	vesicular
2011	37	6		F8	Upper	G	2	30	1	L					4	2		L2		Flaking	0	0	0	9.5		Dacite
2010	223	14		F9	Upper	G	1		1	U	2				1	1		U4		Flaking	28	16	9	4.4		Basalt	vesicular
2011	189	38		F6	Lower	E	2	30	1	L										Flaking	0	0	0	6		Basalt	vesicular
2007			17				1		1	L	1	1			3	2		L2		Coarse flaking	31	21	8	4.2		Basalt	vesicular
2008	111	23		H7	Upper	P1	1		1	U	2				3	2		U2		Flaking	27	15	5	4.2		Sandstone	dark
2010	42	1		H6	Lower	C	2	30	1	L										Flaking	26.8	25.2	9.6	5.6		Dacite
2010	54	5		H6	Lower	C	1		1	RU	2				1	1				Coarse flaking	26	16	8	4.1		Basalt	vesicular
2009	184	18		F8	Upper	F	1		1	L	1	2			1	1		L5		Natural	19	14	11	4		Granite
2002	70	32		G8	Upper		1	90	1	L	1	2			5	4		L3		Grinding	24	17	9	4		Basalt	vesicular
2006			1	F8	Upper	R5	1		1	U	2				3	2		U2		Flaking	22	19	8	4		Basalt	vesicular
2009	41	16		G6	Lower	C	2	30	1	L										Flaking	26.1	18.9	12.3	5.5		Basalt	vesicular
2009	263	26		J6	Lower	A	1		1	L	2	1			1	1		L1		Flaking	27	18	7	4		Basalt	vesicular
2002		A?	15				1		1	U	3				3	2		U2		Flaking	24	21	7	4		Andesite
2013	52	3		E9	Upper	G	1		1	L	1	2			5	4		L3		Grinding	24	20	7	4		Basalt	vesicular
2015	99	7		F4	Lower	E	1		1	L	4	2			4	2		L4		Grinding	23	18	7	4		Rhyolite
2011			2				1		1	U	2				1	1		U4		Grinding	28	16	7	4		Basalt	vesicular
2003	78	G?, 20		H7	Lower	R3	1		1	U	2				1	1		U4		Flaking	27	13	7	4		Volcanic rock	burned
2012	110	13		G5	Lower	R4	1		1	U	4				2	1		U3		Flaking	27	20	7	4		Basalt	vesicular
2012	118	5		G4	Lower	R4	1		1	U	2				1	1	1	U4		Flaking	25	20	7	4		Basalt	vesicular
2011	282	3		F7	Upper	F	1		1	U	2				1	1		U4		Flaking	27	17	6	4		Basalt	vesicular
1997	15	1		J3	Lower	B	1		1	U	3				1	1		U4		Flaking	24	17	6	4		Basalt	vesicular
2011	153	37		F6	Lower	E	1		1	U	6				3	2		U2		Flaking	24	19	6	4		Dacite
2003	94	4		G8	Upper		1		1	U	6				1	1		U4		Flaking	25	22	5	4		Basalt	vesicular
2005	16	3		H7	Upper	P1	1		1	U	2				1	1		U4		Flaking	29	22	5	4		Basalt	vesicular
1999	57	10		J6	Lower	A	2	10	1	U										Flaking	0	0	0	2.6		Basalt	compact
2008	162	73		F8	Upper	F	2	30	1	L										Flaking	29	25	9.7	5.5		Basalt	vesicular
2001	51	17		J6	Lower	A	2	10	1	U										Flaking	0	0	0	1.9		Sandstone
2011	178	37		G5	Lower		2		1	RU										Coarse flaking	0	0	0	4		Basalt	vesicular
2009	126	8		G7	Lower	R3	2	30	1	L										Flaking	31.2	18	10	5.3		Basalt	vesicular
2011	253	66		G5	Lower		2	10	1	U										Flaking	0	0	0	1		Dacite
2008	160	76		F8	Upper	F	2	30	1	L										Flaking	31.5	26.5	10.5	5.2		Basalt	vesicular
2009			101				2	30	1	L										Flaking	0	0	0	5		Rhyolite
2000	14	3		H7	Upper	P1	2	30	1	L					4	2		L2		Flaking	0	0	0	5		Sandstone
2010	206	25		G7	Upper	F	1		1	U	2				1	1		U4		Flaking	30	19	7	3.8		Basalt	vesicular
2010	18	4		F8	Upper	F	1		1	L	1	1			4	2		L2		Flaking	22	22	6	3.8		Basalt	burned
2000	11	4		J5	Lower	R1	2	30	1	L										Flaking	0	0	0	4.5		Basalt	vesicular
2007	27	4		G7	Upper	F	1		1	U	2				2	1		U3		Flaking	29	18	9	3.6		Basalt	vesicular
2010	204	23		G7	Upper	F	1		1	L	1	1			4	2		L2		Flaking	23	16	7	3.6		Dacite
2010	55	9		F8	Upper	F	2	30	1	L										Flaking	29.6	21.6	10.8	4.1		Basalt	vesicular
2007			16				2	30	1	L	4	1			3	2		L2		Coarse flaking	0	0	0	3.6		Basalt	vesicular
2009	86	15		F8	Upper	R5	1		1	M	1	1			1			M1		Flaking	19	18	11	3.5
2011	281	16		F7	Upper	F	1			OTHER										Natural	17	14	10	3.5		Basalt	compact
2007	134	43		H6	Lower	C	1		1	U	2				1	1		U4		Flaking	20	18	9	3.5		Basalt
2002	147	52		I6	Lower	H	1		1	U	2				1	1		U4		Flaking	34	19	8	3.5		Basalt	vesicular
2002		D?	18				1		1	U	2				3	2		U2		Flaking	22	18	8	3.5		Basalt	vesicular
2002			27				1		1	U	4				1	1		U4		Grinding	30	17	8	3.5		Basalt	vesicular
2007	123	56		H6	Lower	C	1		1	U	2				1	1		U4		Flaking	22	16	8	3.5		Basalt	vesicular
2008	83	21		F8	Upper	G	1		1	RU	2									Coarse flaking	24	16	8	3.5		Basalt	vesicular
2011	50	18		F6	Lower	E	1		1	U	2				1	1		U4		Flaking	22	14	8	3.5		Rhyolite	burned
2010	150	8		F9	Upper	G	1	90	1	U	3				1	1		U4		Grinding	22	13	8	3.5		Basalt	compact
2009	130	22		F7	Upper	F	1		1	U	4				1	1		U4		Flaking	26	16	8	3.5		Basalt	vesicular
2009	97	14		H6	Lower	C	1		1	U	2				1	1		U4		Flaking	26	16	8	3.5		Rhyolite
2009	87	6		G7	Lower	R3	1		1	U	6				1	1		U4		Flaking	19	16	8	3.5		Gabbro
2011	65	24		G6	Lower	R4	1		1	U	2				1	1		U4		Flaking	27	19	7	3.5		Basalt	vesicular
2011	123	12		G5	Lower	R4	1		1	U	6				1	1		U4		Flaking	29	18	7	3.5		Basalt	vesicular
2015	86	3		E4	Lower	P3	1		1	U	4				1	1		U4		Flaking	23	18	7	3.5		Sandstone	Ophiolite
2002			22				1		1	U	2				1	1		U4		Flaking	23	17	7	3.5		Basalt	vesicular
2014	7	6		F3	Lower	D	1		1	U	2				1	1	1	U4		Flaking	27	15	6	3.5		Basalt	vesicular
2014	97						1		1	U	2				1	1		U4		Flaking	26	15	6	3.5		Basalt	vesicular
2013	153	23		F4	Lower	R4	1		1	U	2				1	1		U4		Flaking	25	17	6	3.5		Basalt	vesicular
2010	179	16		F6	Lower	E	1		1	U	2				1	1		U4		Flaking	27	16	6	3.5		Sandstone	Ophiolite
2013	63	13		F5	Lower	E	1		1	U	2				1	1		U4		Flaking	27	18	5	3.5		Basalt	vesicular
2015	30	1		F5	Lower	E	1		1	U	2				1	1		U4		Flaking	26	18	5	3.5		Basalt	vesicular
2015	27	3		F3	Lower	D	1		1	U	2				1	1		U4		Flaking	28	17	5	3.5		Basalt	vesicular
2002	56	18		G8	Upper		1		1	U	2				1	1		U4		Flaking	22	15	5	3.5		Basalt	compact
2013	141	22		F4	Lower	E	1		2	U	4				1	1		U4		Flaking	30	17	5	3.5		Basalt	compact
2009	89	13		G8	Upper	R5	2	30	1	L										Flaking	20	17.6	9.2	3.1		Basalt	vesicular
2013	37	3		F5	Lower	E	2		1	S										Flaking	0	0	0	3.5		Ignimbrite	local
2013	65	15		F5	Lower	E	2	30	1	L										Flaking	0	0	0	3		Basalt	vesicular
2008	148	32		F8	Upper	F	2	30	1	L										Flaking	21.5	14	10.5	2.8		Basalt	burned
2010	229	17		F6	Lower	E	2	30	1	L										Flaking	29	20	8.4	2.7		Dacite
2013	64	11		F5	Lower	E	2	30	1	L										Flaking	0	0	0	2.5		Dacite
2009	253	35		F7	Lower	R3	2	30	1	L					4					Flaking	20.8	16	12	2.4		Ignimbrite	local
2009	265	24		J6	Lower	A	2	30	2	L										Flaking	0	0	0	2.3		Gabbro
2007			20				1		1	U	5				3	2		U2		Grinding	22	20	8	3.4		Basalt	compact
2002			32				1		1	U	2				1	1		U4		Flaking	22	21	6	3.4		Dacite
2014	91	31		F4	Lower		1		1	U	2				1	1	1	U4		Flaking	25	17	7	3.3		Basalt	vesicular
2001	1	1		I5	Lower	H	1		1	U	2				1	1		U4		Flaking	25	14	7	3.3		Basalt	vesicular
2013	42	2		E8	Upper	G	1		1	U	2				3	2		U2		Flaking	27	18	6	3.3		Dacite
2012	68	6		E9	Upper	G	1		1	U	2				2	1		U3		Flaking	27	17	6	3.3		Basalt	vesicular
1998	86-2			H5	Lower	H	1		1	U	2				1	1		U4	GK_anvil	Flaking	25	18	5	3.3		Sandstone
2008			9				2	30	1	L										Flaking	0	0	0	2.3		Basalt	vesicular
1999	17	1		H7	Upper	F	2	10	1	U										Flaking	0	0	0	1	Striking points	Basalt	vesicular
2010	107	16		E8	Upper	R5	2	20	1	M										Flaking	0	0	0	0.9		Dacite	burned
2009	24	2		G6	Lower	C	1		1	U	6				1	1		U4		Flaking	19	16	7	3.2		Basalt	compact
2012	155	17		G5	Lower	R4	1		1	U	2				1	1		U4		Flaking	22	17	7	3.2		Granite
2007			18				1		1	U	3				1	1		U4		Grinding	18	14	7	3.2		Granite
1998	86-4			H5	Lower	H	1		1	L	3	1			3	1		L1		Flaking	26	19	6	3.2		Basalt	vesicular
2000	20	3		I6	Lower	C	1		1	U	1				1	1		U4		Flaking	21	20	5	3.2		Sandstone
2012	60	4		F7	Upper	F	1		1	U	2				1	1		U4		Flaking	27	17	5	3.2		Basalt	vesicular
2002	139	6		G9	Upper	R5	1		1	U	2				1	1		U4		Flaking	27	17	5	3.2		Basalt	vesicular
2005	27	12		H7	Upper	P1	1		1	U	2				1	1		U4		Flaking	26	17	5	3.2		Basalt	vesicular
2006	45	1		G7	Upper	F	1		1	L	2	1			4	2		L2		Coarse flaking	28	20	5	3.2		Tuff
2002		N?	14				1		2	U	2				1+1	1+1	2	U4		Flaking	27	17	4	3.2		Granite
2004	12	4		H7	Upper	F	1		2	U	2				1	1	2	U4		Flaking	29	19	4	3.2		Basalt	vesicular
1997	72	37		K5	Lower	A	1		2	L	1	1			1	1		L5		Coarse flaking	30	21	3	3.2
1999	183						2	20	1	M	1	1			1			M1		Flaking	0	0	0	0.66		Tuff
1999	102	50		J5	Lower	R1	2	30	1	L								L5		Natural	0	0	0	2.3		Ignimbrite	local
2010	12	6		F7	Lower	R3	2	30	1	L	1	1			1	1		L1		Flaking	20.6	18.6	7	2.2		Basalt	vesicular
2005	56	20		G7	Upper	F	1		1	U	2				1	1		U4		Flaking	25	18	6	3.1		Basalt	vesicular
1998	86-1			H5	Lower	H	1		1	U	2				1	1		U4		Flaking	20	16	6	3.1		Sandstone
2011	275	37		G6	Lower		1		1	U	2				1	1		U4		Flaking	26	14	6	3.1		Basalt	compact
2015	87	4		E4	Lower	P3	1		1	U	2				3	2	2	U2		Flaking	25	18	6	3.1		Basalt	compact
2010	37	15		F6	Lower	E	1		1	U	3				1	1		U4		Flaking	23	17	5	3.1		Rhyolite
2013	22	2		E7	Upper	F	1		2	U	2				1+3	1+2		U2		Flaking	28	16	5	3.1		Dacite
2011	338	20		F6	Lower	E	1		1	U	2				1	1		U4		Flaking	26	19	4	3.1		Basalt	vesicular
2010	27	6		G7	Lower	R3	2	30	1	L										Flaking	18.6	13.5	6	2.1		Basalt	vesicular
2009	112	23		G6	Lower		2	30	1	L										Flaking	16	16	12	2		Basalt	vesicular
1999	17	1		H7	Upper	F	2	10	1	U										Flaking	0	0	0	0.9		Basalt	vesicular
2001	95	6		J5	Lower	A	1		1	U	2				3	2		U2		Flaking	25	14	9	3		Basalt	vesicular
2008	33	4		F8	Upper	G	1		1	L	4	1			3	2		L2		Flaking	24	17	8	3		Basalt	vesicular
2005	96	7		H6	Lower		1		1	U	3				1	2		U3		Flaking	22	15	7	3		Basalt	compact
2010	208	27		G7	Upper	F	1		1	U	4				1	1		U4		Flaking	25	17	6	3		Basalt	vesicular
2006			3	H8	Upper	F	1		1	U	2				1	1	1	U4		Flaking	28	17	6	3		Basalt	vesicular
2013	84	8		E5	Lower	E	1		1	U	2				1	1	1	U4		Flaking	24	17	6	3		Basalt	vesicular
2005	26	11		H7	Upper	P1	1		1	U	4				1	1		U4		Flaking	28	16	6	3		Basalt	vesicular
1999	20	3		H7	Upper	F	1		1	U	2				1	2		U3		Flaking	25	14	6	3		Basalt	vesicular
2011	336	21		F6	Lower	E	1		1	U	4				1	1		U4		Flaking	24	14	6	3		Basalt	vesicular
2010	224	28		E8	Upper	R5	1		2	U	4				1+1	1+1		U4		Flaking	27	17	5	3		Sandstone	Ophiolite
2010	176	20		E8	Upper	G	1		1	L	1	1			4	2		L2		Flaking	24	17	5	3		Sandstone	Ophiolite
2011	163	13		F9	Upper	G	1		1	U	2				1	1		U4		Flaking	23	19	5	3		Rhyolite	burned
2002			29				1		1	U	2				1	1		U4		Flaking	25	18	5	3		Basalt	vesicular
2000	9	2		H7	Upper	P1	1		1	U	2				1	1		U4		Flaking	22	18	5	3		Basalt	compact
2001	14	7		J6	Lower	A	1		1	U	6				1	1		U4		Flaking	19	16	5	3		Sandstone
2012	166	30		F5	Lower	E	1		1	U	2				1	1		U4		Flaking	26	20	5	3		Basalt	vesicular
2011	166	22		E9	Upper	G	1		1	U	2				1	1		U4		Flaking	23	18	4	3		Basalt	burned
2015	32	5		F3	Lower	D	1		2	U	2				1+1	1+1		U4		Flaking	28	17	4	3		Basalt	compact
2000	117	50		J6	Lower	A	1		2	U	2				1+1	1+1		U4		Flaking	26	14	4	3		Sandstone
2014	57	5		G4	Lower	D	2	30	1	L										Grinding	0	0	0	2		Dacite
2002			4				2	30	1	L	1	2			5	4		L3		Grinding	0	0	0	1.6		Andesite	burned
2009	197	21		F9	Upper	G	2	30	1	L						1				Flaking	20	14.8	5.6	1.5		Basalt	vesicular
2008	164	28		G7	Upper	F	2	30	1	L										Flaking	17.5	12.5	8	1.2		Basalt	vesicular
2011	197	1		E8	Upper	F	2		1	RU										Coarse flaking	0	0	0	3		Basalt	vesicular
2009	42	11		G6	Lower		2	30	1	L	1	1			1	1		L1		Flaking	21.7	13.9	3.9	1.1		Basalt	vesicular
2009	199	15		F9	Upper	G	2	30	1	L										Flaking	15.3	14.8	4.2	1		Basalt	vesicular
2010	28	7		G7	Upper	F	2	30	1	L										Flaking	14	13	3.8	0.9		Sandstone
2001			2				2	30	1	L	1	2			4	2		L4		Grinding	0	0	0	0.54		Basalt	vesicular
2002			33				1		1	S										Flaking	0	0	0	3		Ignimbrite	local
2001	37	12		I6	Lower	C				OTHER										Natural	0	0	0	3		Basalt	compact
2008	64	17		F8	Upper	G	2	30	1	L	1	2			5	4		L3		Grinding	0	0	5	0.174		Dacite
2009	260	29		I6	Lower	C	2	20	1	L										Flaking	23.5	11	7	7		Basalt	vesicular
2000	92	25		J6	Lower	A	2	20	1	L										Flaking	0	0	0	7		Basalt	vesicular
1999	87	16		I5	Lower	H	2	10	1	U										Flaking	0	0	0	0.88		Basalt	vesicular
2011	277	38		G6	Lower		2	20	1	L					3					Flaking	0	0	0	6		Basalt	vesicular
2009	46	10		G6	Lower		2	20	1	L	1	1			4	2		L2		Flaking	26.2	14	13	5.4		Basalt	vesicular
2010	22	1		F7	Upper	F	1		1	U	4				1	1		U4		Flaking	23	17	7	2.9		Dacite
2003	85	A?, M?, 35		I6	Lower	A	1		1	U	2				1	1		U4		Flaking	24	17	6	2.9		Basalt	vesicular
2011	339	22		F6	Lower	E	1		1	U	2				1	1		U4		Flaking	24	14	6	2.9		Sandstone	Ophiolite
2011	180	36		G5	Lower		1		1	U	2				3	2		U2		Flaking	23	19	5	2.9		Basalt	vesicular
2013	155	31		F4	Lower	R4	1		1	U	2				3	2		U2		Flaking	23	15	5	2.9		Sandstone	Ophiolite
1998	79	10		H8	Upper		1		1	U	2				3	2		U2		Flaking	23	17	4	2.9
2005	15	7		G7	Upper	F	1		1	U	2				2	1		U3		Flaking	25	15	4	2.9		Basalt	vesicular
2013	158	34		F4	Lower	R4	2			OTHER										Natural	0	0	0	2.9		Basalt	compact
2010	34	16		F7	Upper	F	2	20	1	L										Flaking	33.2	13.6	16	5		Basalt	vesicular
2010	216	13		F6	Lower	E	1		1	S										Flaking	23	16	10	2.8		Ignimbrite	local
2011	203	4		F8	Upper	R5	2	20	1	L					4	2		L2		Flaking	0	0	0	5		Basalt	vesicular
2008	145	30		F8	Upper	F	1		1	U	2				1	1	2	U4		Flaking	21	16	6	2.8		Basalt	vesicular
2011	18	6		E9	Upper	G	1		1	U	4				2	1		U3		Flaking	25	16	6	2.8		Basalt	vesicular
2013	154	30		F4	Lower	R4	1		1	U	2				1	1		U4		Flaking	25	15	6	2.8		Basalt	vesicular
2010	228	19		F6	Lower	E	1		1	U	2				1	1		U4		Flaking	30	17	5	2.8		Basalt	vesicular
2003	90	40		I6	Lower	A	1		1	U	4				1	1		U4		Flaking	22	16	5	2.8		Andesite	dark
2001	9	6		I6	Lower	A	1		1	U	4				2	1		U3		Flaking	23	17	4	2.8		Sandstone
2008	171	78		F8	Upper	F	2	10	2	U										Flaking	15.7	8.5	5	0.8		Basalt	compact
2009	179	6		J5	Lower	A	2	10	1	U					1	1		U4		Flaking	20.2	8.4	4.8	0.8		Basalt	vesicular
2011	125	19		G5	Lower		2	10	1	U										Flaking	0	0	0	0.6		Basalt	vesicular
2003	45	6		H7	Lower	R3	2	20	1	L										Flaking	0	0	0	5		Basalt	vesicular
2006			8				2		1	RU										Flaking	0	0	0	2.8		Volcanic rock	burned
2003	61	10		H7	Upper	P1	2	20	1	L										Flaking	0	0	0	5		Basalt	vesicular
2000	98	32		J6	Lower	A	2	10	1	U	2									Flaking	0	0	0	0.6		Basalt	vesicular
2003	69	14		H7	Lower	R3	2	20	1	L										Flaking	0	0	0	5		Basalt	vesicular
2009	205	32		G6	Lower		1		1	U	1				1	1		U4		Flaking	18	16	7	2.7		Dacite
2002	69	31		G8	Upper		1	90	1	U	2				1	1		U4		Flaking	24	16	7	2.7		Tuff
2010	56	35		F8	Upper	F	1		1	U	2				1	1		U4		Flaking	20	15	7	2.7		Rhyolite
2011	184	32		G6	Lower	R4	1		1	U	2				1	1		U4		Flaking	21	17	6	2.7		Basalt	vesicular
2009	96	2		F9	Upper	G	1		1	U	5				1	1		U4		Flaking	21	15	5	2.7		Granite	burned
2011	190	36		F6	Lower	E	1		2	U	4				2	1		U3		Flaking	30	16	5	2.7		Basalt	vesicular
2003	86	R?, 36		J6	Lower	A	1		1	U	2				1	1		U4		Flaking	29	18	4	2.7		Basalt	vesicular
2001	21	12		J6	Lower	A	1		1	U	2				1	1		U4		Flaking	21	14	4	2.7		Basalt	vesicular
2013	163	37		F5	Lower	E	1		1	U	2				1	1		U4		Flaking	27	19	4	2.7		Basalt	vesicular
1999	15	1		K6	Lower	A	2	20	1	L										Flaking	0	0	0	5		Basalt	vesicular
2013	104	32		F5	Lower	E	2	10	1	U									GK_anvil	Flaking	0	0	0	0.53		Basalt	compact
1996			6				2	20	1	L										Flaking	0	0	0	5		Basalt	vesicular
2009	230	34		G6	Lower		2	20	1	L								L5		Natural	19	15.4	13	4.7		Basalt	compact
2011	195	2		E8	Upper	F	2	20	1	L					2					Flaking	0	0	0	4.5		Basalt	vesicular
2003	70	15		H7	Lower	R3	2	20	1	L										Flaking	0	0	0	4.5		Basalt	vesicular
2001	36	13		I6	Lower	C				OTHER										Natural	0	0	0	2.7		Gabbro
2001	50	4		H8	Upper	F				OTHER										Natural	0	0	0	2.7		Amphibolite
2001	116	47		H7	Upper	F				OTHER										Natural	0	0	0	2.7		Basalt	compact
2000	37	10		H7	Upper	F	2	20	1	L										Flaking	0	0	0	4.5		Basalt	vesicular
2002			3				2	20	1	L										Grinding	0	0	0	4		Conglomerate
1997	12	6		I3	Lower		1		1	S										Flaking	0	0	0	2.7
2001	18	1		H8	Upper	F	1		1	L	1	2			4	2		L4		Grinding	23	16	5	2.68		Conglomerate
2008	10	2		I6	Lower	A	2	10	1	U										Flaking	0	0	0	0.5		Basalt	vesicular
2011	256	36		G6	Lower		1		1	RU	5				1	1				Coarse flaking	21	19	7	2.6		Andesite	dark
2002		B?	19				1		1	U	2				3	2		U2		Flaking	20	17	7	2.6		Basalt	vesicular
1997	67	32		K5	Lower	B	2	10	1	U										Flaking	0	0	0	0.5		Basalt	vesicular
2012	111	14		G5	Lower	R4	1		1	U	3				1	1		U4		Flaking	19	19	7	2.6		Basalt	vesicular
1999	62	5		J6	Lower	A	2	20	1	L										Flaking	0	0	0	4		Basalt	vesicular
2012	16	2		E9	Upper	G	1		1	U	6				1	1		U4		Flaking	25	19	6	2.6		Basalt	vesicular
2005	60	27		H7	Upper	F	1		1	U	2				1	1		U4		Flaking	25	18	6	2.6		Basalt	vesicular
2008	86	14		F8	Upper	F	1		1	U	2				1	1		U4		Flaking	25	16	6	2.6		Ignimbrite	local
2008			4				1		1	U	2				1	1		U4		Grinding	21	15	6	2.6		Rhyolite
1999	25	15		J5	Lower	A	1		1	U	4				1	1		U4		Flaking	26	18	5	2.6		Basalt	vesicular
1999	83	15		I5	Lower	H	2	20	1	L										Flaking	0	0	0	4		Basalt	vesicular
1998	64	22		I5	Lower	H	1		1	L	1	1			4	2		L2		Flaking	21	16	5	2.6		Basalt	vesicular
2017	78	8		G6	Lower		1		1	L	1				4	2		L2		Flaking	19	16	5	2.6		Basalt	vesicular
1998	63	21		I5	Lower	H	1		1	U	2				3	2	2	U2		Flaking	19	16	5	2.6		Basalt	vesicular
2011	196	3		E8	Upper	F	1		1	U	2				1	1		U4		Flaking	24	16	5	2.6		Gabbro
2011			4				2	20	1	L										Flaking	0	0	0	3.5		Basalt	vesicular
2013	138	8		G4	Lower		1		1	U	2				1	1		U4		Flaking	26	19	4	2.6		Basalt	vesicular
2009	101	11		F8	Upper	F	1		1	U	6				1	1		U4		Flaking	25	18	4	2.6		Basalt	vesicular
2011	113	8		G5	Lower		2	10	2	U										Flaking	0	0	0	0.4		Basalt	compact
2010	120	16		G6	Lower	R4	2	20	1	L										Flaking	0	0	0	3.5		Basalt	vesicular
1998	98						2	10	1	U										Flaking	0	0	0	0.4		Basalt	vesicular
1998	65	8		H8	Upper	F	2	20	1	L					4	2		L2		Flaking	0	0	0	3.5		Basalt	vesicular
2008	177	33		H7	Upper	P1	1		1	U	2				1	1	2	U4		Flaking	32	25	15	2.5		Basalt	vesicular
2007			4				1		1	U	2				1	1		U4		Grinding	22	16	8	2.5		Basalt	vesicular
2008	49	6		F7	Upper	F	2	10	1	U										Flaking	0	0	0	1		Basalt	vesicular
2009	194	1		J5	Lower	B	1		1	U	6				3	2		U2		Flaking	22	18	7	2.5		Basalt	vesicular
2008	8	1		J7	Lower	C	1		1	U	2				1	1	1	U4		Flaking	22	13	7	2.5		Basalt	vesicular
2008	84	14		G7	Upper	F	1		1	U	2				1	1	2	U4		Flaking	27	14	7	2.5		Basalt	compact
2010	175	10		H6	Lower	C	1		1	U	6				3	2		U2		Flaking	20	16	6	2.5		Andesite	dark
2017	77	7		G6	Lower		1		1	U	2				1	1		U4		Flaking	18	14	6	2.5		Sandstone	Ophiolite
2009	125	18		H6	Lower	C	1		1	U	2				1	1		U4		Flaking	24	13	6	2.5		Volcanic rock	burned
2010	203	22		G7	Upper	F	1		1	U	4				1	1		U4		Flaking	22	16	6	2.5		Basalt	vesicular
2010	110	6		F9	Upper	G	1		1	U	6				1	1	1	U4		Grinding	24	17	6	2.5		Basalt	vesicular
2008	25	6		F8	Upper	R5	1		1	U	2				1	1	2	U4		Flaking	23	16	6	2.5		Basalt	vesicular
2013	139	21		F4	Lower		1		1	U	2				3	2		U2		Flaking	21	16	6	2.5		Basalt	vesicular
2008			3				1		1	L	1	2			4	2		L4		Grinding	22	16	6	2.5		Basalt	vesicular
1996	2	2		J4	Lower	B	1		1	U	2				1	1		U4		Flaking	24	17	5	2.5		Basalt	compact
2004	22	4		I7	Upper		1		1	U	2				1	1		U4		Flaking	28	15	5	2.5		Dacite
2001	45	16		I6	Lower	A	2	20	1	U										Flaking	0	0	0	2.4		Basalt	vesicular
2010	71	50		F7	Upper	F	1		2	U	2				1	1	2	U4		Flaking	24	20	4	2.5		Basalt	vesicular
2003	89	39		I6	Lower	A	1		1	U	4				1	1		U4		Flaking	24	14	4	2.5		Andesite	dark
2015	14	9					1		2	UL	6				2+3	1+1		UL		Flaking	28	21	3	2.5		Basalt	vesicular
2009	264	20		I5	Lower	H	1		1	RU	2				1	1				Flaking	13	10	3	2.5		Latite
2014	113	45		F4	Lower		2	20	1	L										Flaking	0	0	0	3.3		Basalt	vesicular
1998	40	10		I5	Lower	H	2	20	1	L										Flaking	0	0	0	3.2		Basalt	vesicular
2012	106	3		H3	Lower		1			OTHER										Natural	0	0	0	2.5		Basalt	compact
2015	22	13					2	20	1	L										Flaking	0	0	0	3.1		Basalt	vesicular
2010	137	24		G6	Lower	R4	2	20	1	L					4	2		L2		Flaking	0	0	0	3		Basalt	vesicular
2002			12				2	20	1	L										Flaking	0	0	0	3		Basalt	vesicular
2006			2	F8	Upper	R5	2		1	LM	1	1			1	1		LM		Coarse flaking	0	0	0	2.5		Dacite
2000	105	38		J6	Lower	A	2	20	1	L										Flaking	0	0	0	3		Basalt	vesicular
2013	20	17		G5	Lower		1		1	U	6				1	1	2	U4		Flaking	23	15	8	2.4		Basalt
2000			2				2	20	1	L					4	2		L2		Flaking	0	0	0	3		Basalt	vesicular
1999	116	39		J5	Lower	A	2	20	1	L										Flaking	0	0	0	3		Basalt	vesicular
2006	95	12		F8	Upper	G	1		1	U	2				1	1		U4		Flaking	21	15	7	2.4		Dacite
2012	116	3		H6	Lower	C	1		1	U	4				1	1		U4		Flaking	23	15	7	2.4		Basalt	vesicular
2006	60	13		H7	Upper	F	1		1	U	4				1	1		U4		Flaking	21	14	7	2.4		Basalt	vesicular
2011	128	7		F8	Upper		1		1	U	4				1	1		U4		Flaking	24	13	7	2.4		Sandstone	Ophiolite
2011	188	35		F6	Lower	E	1		1	U	4				3	2		U2		Flaking	23	17	6	2.4		Basalt	vesicular
2005	97	8		H6	Lower		1		1	U	2				2	1		U3		Flaking	24	12	6	2.4		Basalt	vesicular
2008	82	14		H7	Upper	P1	1		1	U	2				1	1		U4		Flaking	20	18	6	2.4		Basalt	vesicular
1996			3				2	20	1	U										Flaking	0	0	0	2.3		Basalt	compact
2001	53	22		I6	Lower	A	1		1	U	2				2	1		U3		Flaking	24	15	4	2.4		Basalt	vesicular
2008	130	30		H7	Upper	P1	2	20	1	U	2				1	1		U4		Flaking	16.5	15	7	1.9		Basalt	compact
2008	152	41		F8	Upper	F	2	20	1	L										Flaking	20	13.5	7.8	2.9		Basalt	vesicular
2014	51	6		F4	Lower		2	20	1	U										Flaking	0	0	0	1.7		Basalt	vesicular
2011	273	21		F9	Upper	G	2	20	1	U										Flaking	0	0	0	1.6	Striking points	Basalt	vesicular
2001	54	23		I6	Lower	C	2	20	1	L										Flaking	0	0	0	2.8		Basalt	vesicular
2007			1				2	20	1	L	2	1			3	2		L2		Coarse flaking	0	0	0	2.7		Basalt	vesicular
2004	43	4		G7	Upper	F	1		1	U	2				1	1		U4		Flaking	20	15	8	2.3		Basalt	vesicular
2007	25	4		H6	Lower	R3	1		1	L	1	2			4	2		L4		Grinding	18	13	8	2.3		Ignimbrite	Burned
2013	85	2		E6	Lower	R3	1		1	U	2				1	1		U4		Flaking	22	11	8	2.3		Basalt	vesicular
2008	133	32		H7	Upper	P1	1		1	L	1	2			4	2		L4		Flaking	23	16	6	2.3		Basalt	vesicular
1996			2				2	20	1	U										Flaking	0	0	0	1.6		Basalt	vesicular
2001	23	14		J6	Lower	A	1		1	U	2				1	1		U4		Flaking	19	15	6	2.3		Basalt	compact
1999	34	5		H7	Upper	F	1		1	U	4				1	2		U3		Flaking	22	13	6	2.3		Basalt	vesicular
2012	59	3		F7	Upper	F	1		1	U	2				1	1		U4		Flaking	22	14	5	2.3		Basalt	vesicular
2008	85	8		H6	Lower	C	2	20	1	U	2				1	1		U4		Flaking	16.5	12	6.8	1.5		Basalt	vesicular
2009	198	10		F8	Upper	R5	1		1	U	2				1	1		U4		Flaking	25	12	5	2.3		Granite	burned
2010	174	13		G7	Lower	R3	2	20	1	U										Flaking	0	0	0	1.5		Basalt	vesicular
2007			19				2	20	1	L	4	1			3	2		L2		Coarse flaking	0	0	0	2.7		Basalt	vesicular
2003	81	T?, 1		I7	Lower	A	2	20	1	L										Grinding	0	0	0	2.7		Granite
2000	37	10		H7	Upper	F	2	20	1	L										Flaking	0	0	0	2.7		Dacite
2000	60	16		J5	Lower	A	2	20	1	L										Flaking	0	0	0	2.6		Basalt	vesicular
2014	58	6		G4	Lower	D	2	20	1	L										Flaking	0	0	0	2.5		Basalt	vesicular
2011	94	13		G6	Lower	R4	2	20	1	L					4	2		L2		Flaking	0	0	0	2.5		Basalt	vesicular
2010	142	17		E8	Upper	R5	2	20	1	L					1	1		L1		Flaking	0	0	0	2.5		Basalt	vesicular
2010	138	7		F6	Lower	E	2	20	1	L										Flaking	0	0	0	2.4		Dacite
1999	78	20		J6	Lower	A	2	20	1	U										Flaking	0	0	0	1.4		Basalt	burned
2005	98	9		H6	Lower		2	20	1	L										Flaking	0	0	0	2.3		Basalt	vesicular
2002	120	43		I6	Lower	C	2	20	1	L										Flaking	0	0	0	2.3		Andesite
1998	30	3		I4	Lower	H	2	20	1	L										Flaking	0	0	0	2.3		Basalt	vesicular
2007	56	5		H7	Upper	P1	2	20	1	L					3	2		L2		Flaking	17.4	17.3	7	2.255		Rhyolite
2009	90	32		G6	Lower		2	20	1	L										Flaking	18	14	9.2	2.2		Basalt	vesicular
2009	20	5		G8	Upper	G	2	20	1	U	2				1	1		U4		Flaking	16.6	14	5.6	1.2		Basalt	vesicular
2009	232	52		G6	Lower		1		1	U	4				1	1		U4		Flaking	22	14	5	2.2		Andesite	dark
2010	192	30		E8	Upper	G	2	20	1	L										Flaking	21.5	15.2	5.7	2.2		Basalt	vesicular
2002			24				1		1	U	4				1	1		U4		Flaking	22	15	5	2.2		Basalt	vesicular
2000	92	25		J6	Lower	A	1		1	U	2				1	1		U4		Flaking	22	14	5	2.2		Basalt	vesicular
2009	201	19		F9	Upper	G	1		1	U	2				1	1		U4		Flaking	22	16	5	2.2		Basalt	compact
1998	91	12		H8	Upper		1		1	U	2				1	1		U4		Flaking	21	17	4	2.2		Basalt	vesicular
2014	102	44		F4	Lower	E	2	20	1	U										Flaking	0	0	0	1.2		Basalt	vesicular
2011	52	15		G6	Lower	R4	2			OTHER										Flaking	0	0	0	2.2		Rhyolite	burned
2011	276	29		E9	Upper	G	2		1	S										Flaking	0	0	0	2.2		Basalt	compact
2002	76	38		G8	Upper	F	1		1	S										Flaking	0	0	0	2.2		Ignimbrite	local
2002			5				2	20	1	L	1				2	2		L2		Grinding	0	0	0	2.2		Basalt	compact
2008			5				2	20	1	L										Coarse flaking	0	0	0	2.125		Basalt	vesicular
2002	150	3		K5	Lower	R1	2	20	1	U										Flaking	0	0	0	1.2		Basalt	vesicular
2010	177	21		E8	Upper	R5	2	20	1	L					1	1		L1		Flaking	15.5	14	8.3	2		Basalt	vesicular
2002			26				2	20	1	U										Flaking	0	0	0	1.2		Basalt	compact
2003				J6	Lower	A	1		1	U	2				1	1		U4		Flaking	22	14	7	2.1		Basalt	vesicular
2008	165	28		H7	Upper	P1	1		1	U	6				1	1	2	U4		Flaking	22	14	7	2.1		Basalt	compact
2003	52	25		J6	Lower	A	1		1	U	1				1	2		U3		Flaking	19	17	6	2.1		Basalt	vesicular
2008	9	30		G7	Upper	F	1		1	U	2				1	1	2	U4		Flaking	21	15	6	2.1		Dacite
2009			97				2	20	1	L					3	2		L2		Flaking	0	0	0	2		Basalt	vesicular
2009	191	20		G8	Upper	R5	1		1	U	2				1	1		U4		Flaking	21	14	6	2.1		Basalt	vesicular
2010	114	14		G6	Lower	E	1		1	U	4				1	1	1	U4		Flaking	21	15	6	2.1		Basalt	compact
2009	200	14		F9	Upper	G	1		1	U	4				1	1		U4		Flaking	22	16	5	2.1		Basalt	vesicular
1999	81	26		I5	Lower	R1	1		1	U	2				1	1		U4		Flaking	19	16	5	2.1		Basalt	vesicular
2009	166	15		G7	Upper	F	2	20	1	U					1	1		U4		Flaking	17.5	12.7	5.7	1		Basalt	vesicular
2008	95	27		H7	Upper	P1	1		1	U	6				1	1	2	U4		Flaking	26	18	4	2.1		Basalt	compact
2004	58	3		I6	Lower	R1	1	90	1	U	2				3	2		U2		Flaking	23	14	4	2.1		Andesite	dark
2008	139	43		F8	Upper	F	2	20	1	U						1				Flaking	13.5	10.8	4.6	1		Basalt	vesicular
2014	129	12		E8	Upper		2	20	1	U										Flaking	0	0	0	1		Basalt	vesicular
2010	81	7		H6	Lower	C	2	20	1	U										Flaking	0	0	0	1		Basalt	vesicular
2010	149	18		E8	Upper	G	2	20	2	U										Flaking	0	0	0	1		Basalt	vesicular
1999	33	4		H7	Upper	P1	2	20	1	L					4	2		L2		Flaking	0	0	0	2		Basalt	vesicular
1998	86-5			H5	Lower	H	2	20	1	U										Flaking	0	0	0	1		Basalt	vesicular
1999	135	40					2	20	1	L										Flaking	0	0	0	2		Basalt	vesicular
2003	79	21		H7	Lower	R3	1		1	M	1	1			2			M1		Flaking	18	14	8	2		Ignimbrite	local
1999	101	26		J5	Lower	A	1		1	S	2	1			1					Flaking	18	17	7	2		Ignimbrite	burned
2000	70	15		J6	Lower	A	1		1	U	2				1	1		U4		Flaking	16	14	7	2		Basalt	compact
2010	215	35		G6	Lower	R4	1		1	U	6				3	2		U2		Flaking	23	14	7	2		Basalt	vesicular
2013	75	1		E6	Lower	R3	1		1	U	6				1	1		U4		Flaking	21	17	6	2		Basalt	vesicular
2001	96	7		J5	Lower	A	1		1	M	1	1			2			M1		Flaking	18	16	6	2		Ignimbrite	local
2001	35	10		I6	Lower	C	2	20	1	U										Flaking	0	0	0	0.99		Basalt	vesicular
2012	65	3		E9	Upper	G	1		1	U	4				1	1		U4		Flaking	20	12	6	2		Rhyolite
2010	70	49		F7	Upper	F	1		1	U	2				1	1		U4		Flaking	24	15	6	2		Dacite
2005	51	17		G7	Upper	F	1		1	U	6				1	1		U4		Flaking	20	16	6	2		Basalt	vesicular
2009			95				1		1	U	4				1	1		U4		Flaking	21	15	6	2		Ignimbrite	local
2015	21	12					1		1	U	2				3	2		U2		Flaking	19	14	6	2		Basalt	compact
2008	52	8		G7	Upper	F	2	20	1	M	1	1			1			M1		Flaking	11.5	9.5	3.5	0.45		Basalt	vesicular
2010	80	28		F7	Upper	F	1		1	U	2				1	1		U4		Flaking	24	18	5	2		Basalt	vesicular
2000	2	1		J6	Lower	A	1		1	U	2				3	2		U2		Flaking	22	17	5	2		Basalt	vesicular
2006	74	27		G7	Upper	F	1		2	UL	1	2			2+5	1+4		UL		Grinding	25	16	5	2		Ignimbrite
2006	34	11		G7	Upper	F	1		1	U	4				1	1	2	U4		Flaking	27	18	5	2		Dacite
2005	83	4		H6	Lower		1		1	U	2				2	1		U3		Flaking	23	15	4	2		Basalt	vesicular
2010	201	20		G7	Upper	F	2	20	1	L										Flaking	18.5	15.7	6.7	1.9		Basalt	vesicular
2009	124	20		H6	Lower	C	2	20	2	L										Flaking	15.4	16.6	6.6	1.9		Basalt	vesicular
2009	163	17		I5	Lower	H	2	20	1	L	1				1	1		L1		Flaking	18.8	17	6.1	1.9		Dacite
2005	6	2		G7	Lower	R3	2	20	1	L	4	1			1	1		L5		Natural	0	0	0	1.9		Basalt	compact
2009	115	2		G7	Lower	R3	2	20	1	L										Flaking	19	16	5.9	1.8		Basalt	vesicular
2008	149	35		F8	Upper	F	2	20	1	U										Grinding	0	0	0	0.9		Basalt	compact
2008	151	15		H6	Lower		2	20	1	L										Flaking	17	9.6	5	1.8		Basalt	vesicular
2011	138	27		G9	Upper	G	2	20	1	L										Flaking	0	0	0	1.8		Basalt	vesicular
1999	7	7		J4	Lower	B	2	20	1	U										Flaking	0	0	0	0.86		Dacite
1997	56	6		J4	Lower	B	2	20	1	L										Flaking	0	0	0	1.8		Basalt	vesicular
2002	138	5		G9	Upper	G	2	20	1	U										Flaking	0	0	0	0.8		Basalt	vesicular
2005	7	4		G7	Upper	P1	1		1	U	4				3	2		U2		Flaking	17	14	9	1.9		Basalt	vesicular
2013	90	3		F4	Lower	D	1			RU	2									Coarse flaking	20	10	7	1.9		Dacite
2010	173	29		G6	Lower	E	2	20	1	L										Flaking	0	0	0	1.7		Basalt	vesicular
2008	134	42		F8	Upper	F	2	20	1	U					1	1		U4		Flaking	13.4	9.7	4.8	0.7		Basalt	vesicular
2008	141	24		G7	Upper	F	2	20	1	L					1	1		L1		Flaking	14.5	12.5	6.4	1.6		Basalt	vesicular
2008	51	10		F7	Upper	F	2	20	1	L										Flaking	19.5	16	6.5	1.5		Basalt	vesicular
1999	124	33		J6	Lower	A	1		1	U	4				3	2		U2		Flaking	21	20	6	1.9		Rhyolite
2010	172	11		H6	Lower	C	1		1	U	6				3	2		U2		Flaking	19	18	6	1.9		Basalt	vesicular
2012	178	41		F5	Lower	E	2	20	1	L										Flaking	0	0	0	1.5		Basalt	vesicular
1999	97	28		J6	Lower	A	1		1	U	5				3	2		U2		Flaking	18	14	6	1.9		Basalt	vesicular
2010	44	30		G6	Lower	E	1		1	U	3				1	1		U4		Flaking	26	13	6	1.9		Basalt	vesicular
2007	41	3		G8	Upper	F	1		1	U	2				1	1		U4		Flaking	22	12	6	1.9		Basalt	vesicular
2004	16	5		K7	Lower	A	1		1	U	2				2	1		U3		Flaking	23	16	5	1.9		Dacite
2009	38	14		G6	Lower	C	1		1	U	2				1	1		U4		Flaking	21	16	5	1.9		Sandstone	Ophiolite
1999	106	25		J6	Lower	A	1		1	U	2				1	1		U4		Flaking	24	16	4	1.9		Basalt	vesicular
2010	62	41		F7	Lower	R3	1		1	L	4	1			4	2		L2		Flaking	22	20	4	1.9		Dacite
2006	42	7		G7	Upper	F	1		1	U	2				1	1		U4		Flaking	27	14	4	1.9		Basalt	vesicular
2015	5	5		F4	Lower	D	1		1	S										Flaking	0	0	0	1.9		Ignimbrite	local
2003	14	6		J7	Lower	A	2	20	1	U										Flaking	0	0	0	0.66		Basalt	vesicular
2007	19	6		I6	Lower	R3	2	20	1	U	2				1	1		U4		Grinding	0	0	0	0.58		Andesite	dark
2010	94	5		G6	Lower	E	2	20	1	L					4	2		L2		Flaking	0	0	0	1.5		Basalt	vesicular
1999	19	13		J5	Lower		2	20	2	U										Flaking	0	0	0	0.509		Basalt	vesicular
1998			5	K5	Lower		2	20	1	U	1	2			2	1		U3		Flaking	0	0	0	0.496		Volcanic rock	burned
2008	135	38		F8	Upper	F	2	20	1	U	2				1	1		U4		Flaking	15.7	10	9.8	0.45		Basalt	vesicular
2007	28	5		H6	Lower	C	2	30	1	U	2				1	1		U4		Grinding	0	0	0	2.7		Basalt	compact
1998	86-3			H5	Lower	H	1		1	U	2				2	1		U3		Flaking	0	0	0	1.9		Basalt	vesicular
1999	66	7		K6	Lower	A	1		1	U	2				2	1		U3		Flaking	26	14	8	1.8		Basalt	vesicular
2005	31			H7	Upper	F	1		1	U	2				1	1	2	U4		Flaking	25	17	6	1.8		Basalt	vesicular
2000	115	42		J6	Lower	A	1		1	U	2				1	2		U3		Flaking	23	17	6	1.8		Basalt	vesicular
2008	138	7		H7	Upper	P1	1		1	U	6				1	1		U4		Flaking	19	16	6	1.8		Basalt	compact
2009	22	1		G8	Upper	F	2	20	1	L										Flaking	16.5	15.3	7.5	1.4		Basalt	vesicular
2014	130	21		F5	Lower	E	1		1	U	2				1	1		U4		Flaking	25	14	6	1.8		Dacite	dark
2009	5	3		G8	Upper	F	2	20	1	L	2	1			3	2		L2		Flaking	15.8	15	6	1.2		Basalt	vesicular
2013	87	7		F4	Lower	R4	1		1	U	2				1	1		U4		Flaking	17	12	6	1.8		Andesite	dark
2012	24	7		E6	Lower	R3	1		1	U	2				1	1		U4		Flaking	19	20	5	1.8		Andesite	dark
2003	44	19		I6	Lower	R1	1		1	U	2				1	1	1	U4		Grinding	25	18	5	1.8		Basalt	vesicular
2012	196	7		G4	Lower	D	1	90	1	U	2				1	1		U4		Flaking	21	15	5	1.8		Basalt	vesicular
2011	181	28		G5	Lower		1		1	U	6				1	1		U4		Flaking	18	14	5	1.8		Basalt	compact
2006			9				1	90	1	U	3				1	2		U3		Flaking	19	13	5	1.8		Dacite
2010	219	36		E8	Upper	R5	2	20	2	L										Flaking	17.8	17.5	4.5	1.2		Sandstone	Ophiolite
2010	13	8		F7	Lower	R3	2	30	2	U	2				1	1		U4		Flaking	22.8	16.2	4.2	2.5		Andesite	dark
1998	66	9		K5	Lower	B	1		1	U	2				1	2	2	U3		Flaking	22	16	4	1.8		Basalt	vesicular
1998	84	24		I5	Lower	R1	1		1	U	2				1	1		U4		Flaking	25	15	4	1.8		Basalt	vesicular
2011	234	64		G5	Lower		1		1	U	2				1	1		U4		Flaking	22	15	4	1.8		Rhyolite
2000	111	35		J6	Lower	A	1		1	U	4				1	1		U4		Flaking	22	13	4	1.8		Basalt	compact
2014	24	6		F3	Lower	D	2	30	1	U										Flaking	0	0	0	2.1		Basalt	vesicular
2011	17	5		E9	Upper	G	2	30	2	U					3	2		U2		Flaking	0	0	0	1.9		Basalt	vesicular
1999	65	16		J6	Lower	A	2	30	1	U										Flaking	0	0	0	1.8		Basalt	vesicular
2012	70	7		F5	Lower	E	2		1	LM								LM		Flaking	0	0	0	1.8		Basalt	vesicular
2005	113						2	20	1	L	1									Flaking	0	0	0	1.2		Basalt	vesicular
2008	117	63		F8	Upper	F	2	20	1	L										Flaking	14.5	11.6	3.5	1.1		Basalt	vesicular
2009	37	6		F8	Upper	R5	2	30	1	U	2				1	1		U4		Flaking	18	13	7.6	1.7		Granite	burned
2010	139	6		F6	Lower	E	2	20	1	L										Flaking	0	0	0	1.1		Basalt	vesicular
2008			13				2	30	1	U	2				1	1		U4		Grinding	0	0	0	1.6		Basalt	vesicular
2009	99	12		H6	Lower	C	2	30	1	U					1	1		U4		Flaking	16.2	15.8	5	1.5		Basalt	vesicular
2010	57	36		F8	Upper	F	1		1	U	2				1	1		U4		Flaking	22	16	6	1.7		Basalt	vesicular
2014	39	5		E6	Lower	R3	1		1	U	2				1	1	1	U4		Flaking	21	14	5	1.7		Andesite	dark
2010	141	8		F6	Lower	R3	2	20	1	L										Flaking	0	0	0	1.1		Sandstone	Ophiolite
1997	5	1		K6	Lower	A	2	30	1	U										Flaking	0	0	0	1.4		Basalt	vesicular
1999	122	18		J6	Lower	A	1		1	L	1	2			4	2		L4		Grinding	21	16	4	1.7		Basalt	vesicular
2008			15				2	20	1	L										Grinding	0	0	0	1.1		Basalt	vesicular
1998	28	5		J5	Lower	B	2	20	1	L										Flaking	0	0	0	1		Dacite
2008	46	11		F7	Upper	F	2	20	1	L										Flaking	0	0	0	0.8		Tuff	burned
2005			1				2	30	2	U	2									Flaking	0	0	0	1.3		Basalt	compact
1998			4	K5	Lower		2	30	1	U										Flaking	0	0	0	1.26		Basalt	vesicular
1998	27	1		I4	Lower	B	2	30	1	U	2									Flaking	0	0	0	1.2		Dacite
2011	127	6		F8	Upper		2		2	UL										Flaking	0	0	0	1.7		Basalt	vesicular
2009	102	22		H6	Lower	C	2	20	1	L	2				4	2		L4		Flaking	15.6	8.4	5	0.7		Basalt	vesicular
1998	64	22		I5	Lower	H	2	30	1	U										Flaking	0	0	0	1		Basalt	compact
2008	39	13		F8	Upper	G	2	30	1	U	2				1	1		U4		Flaking	10.5	9.5	6.5	0.6		Basalt	vesicular
2013	103	31		F5	Lower	E	2	20	1	L										Flaking	0	0	0	0.6		Sandstone
2013	53	2		E9	Upper	G	2	40	1	U	2				1	1		U4		Flaking	0	0	0	4		Basalt	vesicular
1999	99	47		J5	Lower	R1	2	40	2	U										Flaking	0	0	0	1.9		Sandstone
1998			2	K5	Lower		2	40	1	RU							1			Coarse flaking	0	0	0	1.7		Plutonic rock
2006	166	50		G7	Upper	F	1		1	U	1				3	2		U1		Flaking	12	11	9	1.625		Gabbro
2013	24	1		F5	Lower	E	1		1	M	1	1			1			M1		Grinding	16	15	8	1.6		Tuff
2012	67	5		E9	Upper	G	2	20	1	L	1	2			5	4		L3		Grinding	0	0	0	0.562		Rhyolite
2010	26	10		F7	Upper	F	1		1	U	2				1	1		U4		Flaking	19	10	6	1.6		Dacite
2009	180	5		I6	Lower	A	1		1	U	6				1	1		U4		Flaking	10	14	6	1.6		Volcanic rock	burned
2003	28	9		J7	Lower	A	2	40	1	U										Flaking	0	0	0	1.6		Basalt	vesicular
2015	36	2		E5	Lower	E	1		1	U	2				1	1		U4		Flaking	21	15	4	1.6		Basalt	vesicular
2001	22	13		J6	Lower	A	1		1	U	2				1	1		U4		Flaking	20	14	4	1.6		Basalt	vesicular
2000	112	45		J6	Lower	A	1		1	U	2				1	1		U4		Flaking	24	13	4	1.6		Basalt	vesicular
2011	45	16		F6	Lower	E	2	20	1	L								L5		Natural	0	0	0	0.486		Sandstone
2015	29	1		F3	Lower	D	2	40	2	U	2									Flaking	0	0	3.5	1.5		Basalt	vesicular
1999	35-2	14		I5	Lower	H	2	40	2	U					1+1	1+1				Flaking	0	0	0	1.5		Basalt	vesicular
2010	53	2		H6	Lower	C	2	40	1	U	2				1	1		U4		Flaking	18.6	12.6	5.4	1.4		Basalt	vesicular
2002			23				2	40	1	U										Flaking	0	0	0	1.4		Basalt	compact
2008	172	13		H6	Lower	C	2	20	1	L	1	1			1	1		L1		Flaking	15.2	12.9	4.5	0.4		Basalt	vesicular
2006	79	31		G7	Upper	F	2		1	OTHER										Flaking	0	0	0	1.6		Gabbro
2010	147	62		F7	Upper	F	2	40	1	U					1	1		U4		Flaking	0	0	0	1.1		Dacite
2005	55	19		G7	Upper	F	2	20	1	L										Flaking	0	0	0	0.4		Basalt	burned
2003	71	16		H7	Lower	R3	2	40	1	U										Flaking	0	0	0	1.1		Basalt	vesicular
2010	200	19		G7	Upper	F	2	40	2	U	2				1	1		U4		Flaking	18.5	13.9	4.1	1	Striking points	Rhyolite
2012	25	8		E6	Lower		2	20	1	L	1	2			5	4		L3		Grinding	0	0	0	0.326		Ignimbrite	local
2007	87	6		F6	Lower	E	1		1	U	2				1	1		U4		Grinding	17	13	6	1.59		Basalt	vesicular
2010			70				1		1	S										Flaking	0	0	0	1.56		Ignimbrite	local
2007			9				2	40	1	U	2									Grinding	0	0	0	1		Basalt	vesicular
2011	28	6		G6	Lower	C	2	20	1	L	1	2			5	4		L3		Grinding	0	0	0	0.168		Tuff
2014	43	3					1		1	U	2				3	2	2	U2		Flaking	24	16	7	1.5		Basalt	vesicular
2008	158	58		F8	Upper	G	1		1	S										Flaking	19	15	7	1.5		Volcanic rock	burned
2000	20	3		I6	Lower	C	1		1	U	2				1	1		U4		Flaking	15	11	7	1.5		Basalt	vesicular
2010	29	11		F7	Upper	F	1		1	U	2				2	1		U3		Flaking	17	9	7	1.5		Basalt	vesicular
1999	113	46		J5	Lower	R1	2	40	1	U										Flaking	0	0	0	0.95		Basalt	vesicular
2011			5				2	10	1	L										Flaking	0	0	0	3		Basalt	vesicular
2010	48	19		F7	Upper	F	1		1	U	6				1	1		U4		Flaking	22	16	6	1.5		Basalt	vesicular
2008	11	1		I6	Lower		2	10	1	L										Flaking	20	14.5	9.5	2.8		Basalt	vesicular
2000			1				2	10	1	L										Flaking	0	0	0	2.7		Basalt	vesicular
2007	10	3		H6	Lower	C	2	40	1	U	2				1	1		U4		Grinding	0	0	0	0.8		Basalt	vesicular
2004	38	1		I7	Lower	A	1		1	U	4				2	2		U3		Flaking	24	12	5	1.5		Dacite	burned
2006	23	4		G8	Upper	F	1		1	U	1				1	1		U4		Flaking	21	18	5	1.5		Dacite
2010	202	21		G7	Upper	F	1		1	U	2				1	1		U4		Flaking	23	15	4	1.5		Basalt	vesicular
2003	87	Z?, 37		I6	Lower	A	1		1	U	2				1	1		U4		Flaking	18	15	4	1.5		Basalt	compact
2002			21				1			RU										Coarse flaking	17	15	4	1.5		Basalt	vesicular
1999	8	1		I5	Lower	H	2	50	2	U										Flaking	0	0	0	4		Basalt	vesicular
2003	38	16		J6	Lower	A	1		1	U	2				1	1		U4		Flaking	22	18	3	1.5		Basalt	vesicular
1999	137	42					2	10	1	L	1	2								Grinding	0	0	0	2.6		Basalt	vesicular
2000	25	4		I6	Lower	A	2	10	1	L										Flaking	0	0	0	2.3		Basalt	vesicular
2009	25	3		G6	Lower	R4	2	10	1	L										Flaking	24	19.4	7	2.2		Basalt	vesicular
2002			8				2	10	1	L										Flaking	0	0	0	2.2		Basalt	vesicular
2011	126	2		F7	Upper	F	1		1	S										Flaking	0	0	0	1.5		Dacite
2011	63	10		E9	Upper	G	2	10	1	L					4	2		L2		Flaking	0	0	0	2		Basalt	vesicular
2015	24	15					2	10	1	L										Flaking	0	0	0	1.7		Basalt	vesicular
1999			1	I4	Lower	H	2	50	1	U										Flaking	0	0	0	3.1		Volcanic rock	burned
1999	63	3		K6	Lower	A	2	50	1	U										Flaking	0	0	0	3		Basalt	vesicular
2007	132	15		G7	Lower	R3	2	50	2	U	2				1	1		U4		Grinding	0	0	0	2.8		Basalt	vesicular
2015	66	9		G4	Lower	D	2	10	1	L										Flaking	0	0	0	1.7		Basalt	vesicular
1999	68	57		J5	Lower	R1	2	60		RU										Coarse flaking	0	0	0	1.5		Basalt	vesicular
1999	105	35		J6	Lower	A				OTHER										Natural	0	0	0	1.5		Basalt	compact
2009	239	34		F7	Lower	R3	2	50	1	U	2				1	1		U4		Flaking	17	16	6.6	2.6		Granite
2009	195	24		F9	Upper	G	2	50	1	U	5				1	1		U4		Flaking	17.2	14.6	0.8	2.6		Gabbro
2011	119	17		G5	Lower		2		1	RM										Flaking	20	18	7	1.46		Dacite
2015	118	10		F4	Lower	E	2	10	1	L										Flaking	0	0	0	1.7		Basalt	vesicular
2013	37	3		F5	Lower	E	2	10	1	L										Flaking	0	0	0	1.6		Basalt	compact
2009	59	38		F7	Upper	F	1		1	U	2				1	1		U4		Flaking	19	13	6	1.4		Andesite	dark
2015	17	3		E6	Lower	R3	2	10	1	L										Flaking	0	0	0	1.5		Basalt	vesicular
2000	74	5		I6	Lower	H	2	10	1	L										Flaking	0	0	0	1.5		Basalt	vesicular
2010	178	12		F6	Lower	R3	2	50	1	U					1	1		U4		Flaking	21	19	6	2.3		Basalt	vesicular
2008	140	59		F8	Upper	G	1		1	U	2				1	1		U4		Flaking	18	13	5	1.4		Basalt	vesicular
2009	3	1		H6	Lower	C	2	10	1	L										Flaking	17	14.8	6.5	1.4		Basalt	vesicular
2014	79	25		F4	Lower	E	1		1	U	2				1	1	1	U4		Flaking	24	15	4	1.4		Basalt	vesicular
2010	171	18		H6	Lower	C	1		1	U	6				3	2		U2		Flaking	16	15	4	1.4		Basalt	vesicular
2009	173	12		K5	Lower	A	2	50	1	U	2				1	1		U4		Flaking	18	16	5.4	2.2		Basalt	vesicular
2009	44	7		G6	Lower		2	10	1	L						2				Flaking	16.6	16.1	5.6	1.4		Basalt	vesicular
2009	174	11		J5	Lower	R1	2	50	1	U	2				1	1		U4		Flaking	16.4	16.4	4.6	2.1		Basalt	vesicular
2001	8	5		I6	Lower	A	2	10	1	L										Flaking	0	0	0	1.3		Basalt	compact
2014	132	13		E8	Upper		2	50	1	U	2				1	1		U4		Flaking	0	0	0	2.1	Striking points	Sandstone	burned
2000	8	1					2	50	1	U										Flaking	0	0	0	2.1		Dacite
2001	2	1		I6	Lower	C	2	10	1	L										Flaking	0	0	0	1.2		Basalt	vesicular
2000	76	7		I6	Lower	A	2	10	1	L										Flaking	0	0	0	1.2		Basalt	vesicular
2008	163	71		F8	Upper	F	2	50	1	U	2				1	1		U4		Flaking	15.7	15	8.5	2		Basalt	vesicular
2009	172	13		I5	Lower	H	2	50	1	U	2				1	1		U4		Flaking	18	15	6	2		Basalt	compact
1999	96	17		J6	Lower	A	2	50	1	U					1	1		U4		Flaking	0	0	0	2		Rhyolite
1996			1				2	50	1	V	1	1			1			V		Grinding	15	0	9	1.3		Pumice
2013	19	16		G5	Lower		1		1	M	2	1			1			M1		Grinding	14	11	8	1.3		Ignimbrite	local
2007			13				1		1	RU	1				1	1				Grinding	19	17	5	1.3		Ignimbrite	local
2008			10				2	50	1	U										Grinding	0	0	0	1.7		Basalt	vesicular
2011	98	5		F9	Upper	G	2		2	UL										Flaking	0	0	0	1.3		Basalt	vesicular
1998			3	K5	Lower		2	10	1	L										Flaking	0	0	0	1.155		Basalt	compact
1999	123	3		J6	Lower	A	2	50	1	U										Flaking	0	0	0	1.7		Sandstone
2007	149	16					2	50	1	U	2									Grinding	0	0	0	1.6		Basalt	vesicular
2009	36	7		G8	Upper	F	2	10	1	L	1									Flaking	17.2	15.4	6	1.1		Dacite
2011	161	12		F9	Upper	G	2	10	1	L										Flaking	0	0	0	1.1		Basalt	vesicular
2009			98				2	50	1	U	2				1	2		U3		Flaking	0	0	0	1.5		Basalt	vesicular
2010	113	3		F6	Lower	E	2	50	1	U										Flaking	0	0	0	1.4	Striking points	Basalt	vesicular
2008	144	29		F8	Upper	F	2	10	2	L										Flaking	13.2	9.7	4.2	0.9		Basalt	compact
2001	104	52		H7	Upper	F	2	20	1	M	1	1			1			M1		Flaking	0	0	0	0.42		Dacite	burned
2007	117	15		F8	Upper	F	2	50	1	U	2				1	1		U4		Grinding	0	0	0	1.4		Basalt	vesicular
2013	78	23		F5	Lower	E	2	50	1	U										Flaking	0	0	0	1.3		Basalt	compact
2002			20				2	10	1	L										Flaking	0	0	0	0.9		Basalt	vesicular
2009	82	13		F8	Upper	F	1		1	U	2				1	1		U4		Flaking	18	15	6	1.2		Basalt	vesicular
1999	24	14		J5	Lower	A	2	10	1	L										Flaking	0	0	0	0.9		Ignimbrite	local
2002			28				1		1	U	1				1	1		U4		Flaking	17	14	6	1.2		Basalt	vesicular
2009	204	33		G6	Lower		1		1	U	2				1	1	2	U4		Flaking	21	14	6	1.2		Basalt	vesicular
2007	91	19		H6	Lower	R3	2	50	1	U	2				1	1		U4		Grinding	0	0	0	1.3		Basalt	vesicular
2011	294	76		E5	Lower	E	1			RU										Grinding	20	9	6	1.2
1999	6	6		J4	Lower	B	1		1	U	2				1	1		U4		Flaking	23	15	5	1.2		Rhyolite
2008	102	22		H7	Upper	P1	1		1	U	2				1	1		U4		Flaking	18	15	5	1.2		Basalt	vesicular
2012	58	2		F7	Upper	F	1		1	U	2				1	1		U4		Flaking	18	14	5	1.2		Basalt	vesicular
2002			25				2	50	1	U	2									Flaking	0	0	0	1.3		Basalt	vesicular
2009			99				2	10	1	L										Flaking	0	0	0	0.8		Basalt	vesicular
2001	5	11		J6	Lower	A	2	50	1	U										Flaking	0	0	0	1.3		Andesite
2009	21	3		H6	Lower	C	2	50	1	U	2				1	1		U4		Flaking	16	15.6	4	1.2		Basalt	vesicular
2003	77	F?, 19		H7	Lower	R3	2	50	1	U										Flaking	0	0	0	1.2		Basalt	vesicular
2010	72	51		F7	Lower	R3	2	50	2	U	2				1+1	1				Flaking	14	11.4	4.4	1		Basalt	vesicular
1999	86	32		J5	Lower	R1	2	10	1	L										Flaking	0	0	0	0.8		Basalt	compact
2014	78	23		F4	Lower	R4	2	50	1	U										Flaking	0	0	0	1		Basalt	vesicular
2009	175	10		J5	Lower	A	2	50	1	U	2				1	1		U4		Flaking	19	17.6	6.6	0.9		Andesite	dark
1997			2				2	10	1	L	1	2			4	2		L4		Grinding	0	0	0	0.8		Basalt	vesicular
2007	13	5		F8	Upper	F	2	50	1	U	2				1	1		U4		Grinding	0	0	0	0.9		Basalt	vesicular
2009	83	33		G6	Lower	R3	2	50	1	U	2				1	1		U4		Flaking	15.8	15.6	2.2	0.8		Basalt	vesicular
2012	197	18		G5	Lower	R4	2	60	1	U										Flaking	0	0	0	4		Basalt	vesicular
2009			100				2	10	2	L										Flaking	0	0	0	0.77		Basalt	vesicular
2002			30				2	10	1	L										Flaking	0	0	0	0.7		Basalt	vesicular
1998	29	2		I4	Lower	B	2	60	1	U										Flaking	0	0	0	2.4		Basalt	vesicular
2008	159	60		F8	Upper	F	2		1	RU										Coarse flaking	17.8	9.7	6.3	1.18		Volcanic rock
2009	23	6		G6	Lower	C	2	10	1	L	1				3	2		L2		Flaking	14.2	11.4	6.3	0.6		Dacite
2014	99						2	30	1	V								V		Grinding	0	0	9.5	1.1		Basalt	vesicular
2009	85	31		G6	Lower		2		1	V	2							V		Grinding	14	10	7	1.1
2014	103	43		F4	Lower	D	2	10	1	L	1	2			4	2		L4		Grinding	0	0	0	0.6		Basalt	vesicular
2011	158	17		F9	Upper	G	1		1	U	1				1	1		U4		Flaking	14	12	6	1.1		Basalt	vesicular
2010	20	2		G7	Upper	F	1		1	M	1	1			1			M1		Flaking	12	12	6	1.1		Basalt	vesicular
2009	1	1		G6	Lower	C	1		1	U	2				1	1		U4		Flaking	18	13	5	1.1		Basalt	vesicular
1998	66	9		K5	Lower	B	2	10	1	L										Flaking	0	0	0	0.6		Basalt	vesicular
1998	81	10		K5	Lower	A	2	10	1	L										Flaking	0	0	0	0.511		Basalt	vesicular
2007	12	6		H6	Lower	R3	2	20	1	M										Grinding	0	0	0	0.3		Basalt	vesicular
2009	178	7		I5	Lower	H	2	10	1	L	1	4			3	2		L2		Flaking	13.6	9	4.4	0.5		Ignimbrite	local
2001			3				2	10	1	L										Grinding	0	0	0	0.49		Basalt	vesicular
2008	12	6		H6	Lower	C	2	10	1	L										Flaking	17.2	10	4.4	0.4		Basalt	vesicular
2008	77	14		H7	Upper	P1	2	60	1	U	2				1	1		U4		Flaking	15	13	5	2.3		Basalt	compact
1999	35-3	14		I5	Lower	H	2	10	1	L										Flaking	0	0	0	0.4		Basalt	vesicular
2012	134	15		F5	Lower	E	2	10	2	L								L5		Natural	0	0	0	0.259		Basalt	burned
2010	68	47		F7	Upper	F	2	60	1	U	2				1	1		U4		Flaking	17	16.5	7.4	2.1		Basalt	vesicular
2002			17				1		1	S										Flaking	0	0	0	1.1		Ignimbrite	local
2008	175	28		F8	Upper	F	2	20	1	M	1	1			1			M1		Flaking	12.2	9.5	6.5	0.2		Ignimbrite	Burned
2011	262	35		G6	Lower		2		1	L	2									Flaking	0	0	0	20		Basalt	vesicular
2009	98	9		F8	Upper	F	2	20	1	RL										Coarse flaking	11.8	11.4	10.2	1		Basalt	vesicular
2008	155			G7	Upper	F	1		1	V	1	2			5	4		V		Grinding	22	15	10	1		Tuff
2009	91	29		G6	Lower		1		1	S										Flaking	19	10	8	1		Ignimbrite	local
2011	101	24		F6	Lower	E	2		1	L	1									Grinding	0	0	0	19		Basalt	vesicular
2009	4	2		G8	Upper	R5	1		1	U	6				2	1	2	U3		Flaking	15	13	6	1		Basalt	vesicular
1997	63	28		K5	Lower	A	2	60	1	U										Flaking	0	0	0	2		Basalt	vesicular
2005	2	2		I5	Lower	H	2	60	2	U	2				2+3	3+1		U3		Flaking	0	0	0	1.9		Basalt	vesicular
2004	47	12		I7	Upper	P1	2	60	2	U	2				1	1		U4		Flaking	0	0	0	1.9		Sandstone
2006			12				2		1	L	2	1			3	2		L2		Flaking	0	0	0	17.5		Basalt	vesicular
2009	187	2		J5	Lower	A	1		1	U	4				1	1		U4		Flaking	17	12	5	1		Latite
2000	43	4		G8	Upper		2	60	1	U										Flaking	0	0	0	1.9		Basalt	vesicular
2010	217	33		E8	Upper	R5	2	60	1	U	2				1	1		U4		Flaking	18.5	18.5	4.9	1.8		Basalt	vesicular
2011	318	60		F6	Lower	E	2		1	L										Flaking	0	0	0	13		Basalt	vesicular
2009	177	8		J4	Lower	B	2	60	1	U	2				1	1		U4		Flaking	24	15	3.2	1.8		Sandstone	Ophiolite
2011	122	29		F6	Lower	E	1		1	U	6				1	1		U4		Flaking	22	16	3	1		Dacite
2013	21	1		F6	Lower	E	2	60	1	U	2				2	1		U3		Flaking	0	0	0	1.8		Dacite
2014	41	1		G4	Lower	D	2	60	1	U										Flaking	0	0	0	1.7		Basalt	burned
1999	71	56		J5	Lower	R1	2	60	1	U										Flaking	0	0	0	1.7		Basalt	vesicular
2009	176	9		I5	Lower	H	2	60	1	U	2				1	1		U4		Flaking	22	14	5	1.6		Basalt	vesicular
1999	70	18		I5	Lower	H	2	60	1	U										Flaking	0	0	0	1.6		Basalt	vesicular
1999	112	53		J5	Lower	R1	2	60	2	U	2				1+1	4+2				Flaking	0	0	0	1.3		Rhyolite	burned
2009	6	4		F8	Upper	G	2	60	1	U	3				1	1		U4		Flaking	17.6	14	5.2	1		Dacite
2010	147	2		F7	Upper	F	2	60	1	U					2	1		U3		Flaking	0	0	0	0.75		Andesite	dark
2008	35	3		F8	Upper	R5	2	60	1	U	2				1	1		U4		Flaking	14.5	13.4	4.7	0.7		Andesite	dark
2013	149			F4	Lower		2		1	L		1			4	2		L2		Flaking	0	0	0	10.5		Basalt	vesicular
2009	196	16		F9	Upper	G	2	60	1	U	4				1	1		U4		Flaking	12.8	12	3	0.7		Plutonic rock
2011	204	5		F8	Upper	R5	2	70	1	U	2				1	1		U4		Flaking	0	0	0	3.3		Dacite	burned
2010	61	40		F7	Upper	F	2	70	1	U	2				1	1		U4		Flaking	27	15	7.3	2.5		Basalt	vesicular
2015	46	2_2		F4	Lower		2	20	1	M	1	1			2			M1		Flaking	0	0	0	0.15		Basalt	vesicular
2013	115	46		G5	Lower	E	1		1	U	2				1	2		U3		Flaking	19	14	5	0.95		Dacite
2014	114	47		F4	Lower		1		1	S										Flaking	0	0	0	0.95		Ignimbrite	local
1996	1	1		J4	Lower	B	2	70	1	U										Flaking	0	0	0	2.2		Basalt	compact
2014	104	14		E4	Lower		2	30	1	M										Flaking	0	0	0	1.1		Basalt	vesicular
2010	119	1		G5	Lower	E	2	70	1	U										Flaking	0	0	0	1.5		Basalt	vesicular
2008	137	55		F8	Upper	F	2	70	1	U	2				1	1		U4		Flaking	14.6	11.6	5.5	1		Basalt	vesicular
2000	42	12		J5	Lower	B	2	20	1	V	1	1			1			V		Grinding	0	0	8	0.9		Marble
2015	19	5		E6	Lower	R3	2	70	1	U	2									Flaking	0	0	0	0.9		Basalt	vesicular
2015	40	5		G4	Lower	D	1		1	M	1	1			2			M1		Flaking	12	12	6	0.9		Basalt	vesicular
2004	40	3		I7	Upper	P1	2		1	L	1	1			4	2		L2		Flaking	0	0	0	10		Basalt	vesicular
2011	261	51		F6	Lower	E	2		1	L	2	1			3	1		L1	A_groove	Grinding	0	0	0	8		Tuff
2013	136	17		F4	Lower	R4	2	80	1	U										Flaking	0	0	0	1.8		Basalt	vesicular
2013	100	28		F5	Lower	E	2		1	L					4	2		L2		Flaking	0	0	0	7		Basalt	vesicular
2000	67	17		J5	Lower	A	2	40	1	M	1	1			2			M1		Flaking	0	0	0	1.1		Basalt	vesicular
2009	121	19		H6	Lower	C	2	80	1	U	2	1			1	1		U4		Flaking	22.2	16.6	4.2	1.7		Basalt	vesicular
2013	83	7		E5	Lower	E	2	80	1	U										Flaking	0	0	0	1.7		Basalt	vesicular
2006	56	20		G7	Upper	F	2		1	S										Flaking	0	0	0	0.9		Ignimbrite
2011	176	26		E9	Upper	G	2		1	L					3	2		L2		Flaking	0	0	0	6		Basalt	vesicular
2003	96	A?, 5		G8	Upper		2		1	L	2				4	2		L2		Flaking	23	18	6	5		Sandstone	Ophiolite
2009	233	55		G6	Lower		2	80	1	U	5				1	1		U4		Flaking	18.6	13.6	4.8	1.2		Basalt	vesicular
2011	207	8		F8	Upper	R5	2		1	L										Flaking	0	0	0	5		Basalt	vesicular
2007	14	1		G7	Upper	F	2	80	1	U	2				1	1		U4		Grinding	14	10	4	0.65		Basalt	vesicular
2011	205	6		F8	Upper	R5	2		2	U										Flaking	0	0	0	2.8		Basalt	vesicular
2011	206	7		F8	Upper	R5	2		1	U										Flaking	0	0	0	2.8		Rhyolite
2010			69				1		1	M	1	1			1			M1		Flaking	13	10	5	0.85		Rhyolite
2011	106	7		G5	Lower		1		1	S										Flaking	0	0	0	0.85		Rhyolite	burned
2007	66	63		H6	Lower	R3	2		2	U	2				2	1		U3		Flaking	20.6	16	4.5	2.795		Basalt	vesicular
2003		B?					2		1	L										Flaking	0	0	0	5		Basalt	vesicular
2009	7	2		H6	Lower	C	2		1	U	6				1	1		U4		Flaking	18.6	16.2	7.6	2.6		Basalt	vesicular
2002	122	5		H7	Upper	P1	2	50	1	M										Flaking	0	0	0	14		Ignimbrite	local
2001	43	1		K6	Lower	A	2	50	1	M	1	1			2			M1		Flaking	0	0	0	0.72		Ignimbrite
2005	1	1		I5	Lower	H	1		1	M	1	1			1			M1		Grinding	13	12	5	0.8		Dacite
2010	227	18		F6	Lower	E	2		1	U	6				1	1		U4	A_flat	Flaking	27	20	5.5	2.4		Volcanic rock	burned
2011	182	31		G5	Lower		2		1	U					1	2		U3		Flaking	0	0	0	2.4		Basalt	burned
2000	19	13		I6	Lower	C	1		1	S										Flaking	16	13	4	0.8		Ignimbrite
2011	53	1		F9	Upper	G	2		1	U	2				3	2		U2		Flaking	0	0	0	2.3	Striking points	Sandstone	Ophiolite
2003				I7	Lower	A	2		1	L										Flaking	0	0	0	5		Granite
2009	193	23		F9	Upper	G	2		1	L	4	1			1	1		L5		Natural	22.4	14.4	7.4	4.9		Limestone
2013	43	4		E8	Upper	G	2		2	U										Flaking	0	0	0	2.2		Dacite
2007	7	2		H7	Lower	R3	2		1	L										Flaking	28.2	25.5	9	4.4		Basalt	vesicular
2011	258	54		F6	Lower	E	2		1	L	2	2			5	4		L3		Coarse flaking	19	17	8	4		Basalt	vesicular
2013	37	3		F5	Lower	E	2	50	1	M	1	1			1			M1		Grinding	0	0	0	0.65		Volcanic rock	burned
2011	18	6		E9	Upper	G	2		1	U										Flaking	0	0	0	2.1		Basalt	vesicular
2017	75	6		G6	Lower		2	50	1	M	1	1			1			M1		Grinding	0	0	0	0.48		Basalt	vesicular
2006	96	11		G9	Upper	R5	2		1	U					2					Flaking	0	0	0	2		Basalt	vesicular
2007	45	5		G7	Upper	F	2		1	L										Flaking	27.7	16	13	3.5		Basalt	vesicular
2013	151	27		F4	Lower	R4	2		1	L										Flaking	0	0	0	3		Basalt	vesicular
2012	133	14		F5	Lower	E	2		1	L					4	2		L2		Flaking	0	0	0	3		Basalt	vesicular
2001	92	3		J5	Lower	A	1			S										Flaking	0	0	0	0.76		Ignimbrite	local
2010	115	12		G6	Lower	E	1		1	L	4	2			4	2		L4		Coarse flaking	11	10	6	0.75		Rhyolite
2007	57	4		H7	Upper	P1	2		1	U	2				1	1		U4		Flaking	17.5	15	5.3	1.715		Basalt	vesicular
2011			3				2		1	L										Flaking	0	0	0	3		Basalt	vesicular
2006	78	28		G7	Upper	F	2		1	RU										Coarse flaking	0	0	0	0.75		Dacite
2010	197	34		E8	Upper	R5	2	50	1	M	1	1			1			M1		Flaking	0	0	0	0.33		Basalt	vesicular
2013	89	2		F4	Lower	R4	1		1	M	1	1			2			M1		Coarse flaking	10	9	9	0.7		Ignimbrite	local
2010	30	12		F7	Upper	F	1		1	U	2				1	1		U4		Flaking	13	9	5	0.7		Basalt	vesicular
2006	54	18		G7	Upper	F	1		1	M	1	1			1			M1		Flaking	13	12	5	0.7		Basalt	vesicular
2006	112	9		H6	Lower	C	2		1	L										Flaking	0	0	0	2.8		Basalt	vesicular
2006	44	11		H6	Lower	C	2	20	1	U										Flaking	0	0	0	1.7	Striking points	Basalt	vesicular
2011	100	25		F6	Lower	E	2		1	U	4				1	1		U4		Flaking	0	0	0	1.6		Basalt	compact
2011	239	9		E8	Upper	G	2		1	L										Flaking	0	0	0	2.7		Sandstone	Ophiolite
2004	45	3		G7	Upper	F	2		1	U	2									Flaking	0	0	0	1.55		Dacite
2004	57	10		G7	Upper	F	2		1	L	1									Flaking	0	0	0	2.7		Andesite	dark
2012	152	9		F8	Upper	F	2		1	L					4	2		L2		Flaking	0	0	0	2.5		Basalt	vesicular
2015	94	14		G4	Lower	D	2	60	1	M	1	1			2			M1		Flaking	0	0	0	6		Basalt	vesicular
2007	86	35		H6	Lower	R3	2		1	U										Flaking	16	13.5	5.1	1.47		Basalt	vesicular
2008	154	56		F8	Upper	F	2	60	1	M	1	1			1			M1		Flaking	15.6	11	5.2	2		Ignimbrite	local
2008	42	13		F7	Upper	F	1		1	M	1	1			1			M1		Flaking	12	11	6	0.65		Ignimbrite	burned
2017	4	1		E4	Lower		2		1	U										Flaking	0	0	0	1.4		Rhyolite
2014	76	21		F4	Lower		2	60	1	M	1	1			2			M1		Flaking	0	0	0	0.46		Dacite
2011	177	23		E9	Upper	G	2		1	S										Flaking	0	0	0	0.648		Dacite
2009	113	7		F8	Upper	F	2	20	1	V	1	1			1			V		Grinding	18	0	8	0.641		Tuff
2014	102	44		F4	Lower	E	2	60	1	M	1	1			1			M1		Flaking	10	0	0	0.4
2011	233	53		G5	Lower		2		1	U							2			Flaking	0	0	0	1.4		Basalt	vesicular
2010	83	27		F7	Upper	F	2		1	L										Flaking	22	13.2	7.4	2.4		Basalt	vesicular
2007	125	58		H6	Lower	C	2		1	L										Flaking	21	20	8.8	2.385		Basalt	vesicular
2004	52	7		G7	Upper	F	2		1	L										Flaking	0	0	0	2.3		Basalt	vesicular
2010	24	8		G7	Upper	F	2		2	L										Flaking	17	16.6	5.2	2.2		Conglomerate
2012	105	2		H3	Lower	H	2		2	U					3	2+1		U2		Flaking	0	0	0	1.2		Basalt	vesicular
2001	102	44		H7	Upper	F	2	70	1	M	1	1			1			M1		Flaking	0	0	0	1.3		Ignimbrite	burned
2013	133	18		F4	Lower	R4	2		1	L										Flaking	0	0	0	2		Dacite
2012	160	24		F5	Lower	E	2		1	U					1	1		U4		Flaking	0	0	0	1.2		Basalt	vesicular
2011	149	24		G5	Lower	R4	2		1	U										Flaking	0	0	0	1.2		Basalt	vesicular
2006	168	25		F8	Upper	R5	2		1	L	1	2			5	4		L3		Grinding	0	0	0	2		Dacite
2006	179	35		H6	Lower	C	2		1	U										Flaking	0	0	0	1.2		Basalt	compact
2010	60	39		F8	Upper	F	2		1	U										Flaking	0	0	0	1		Rhyolite
2006	92	13		F8	Upper	R5	2		1	U										Flaking	0	0	0	1		Basalt	compact
2011	61	20		G6	Lower	R4	2		1	L										Flaking	0	0	0	1.8		Basalt	vesicular
2011	187	27		E9	Upper	G	2		1	U										Flaking	0	0	0	0.925		Basalt	vesicular
2006	175	13		H6	Lower	C	1		1	S										Natural	13	9	6	0.541		Tuff
2006			6				2		1	L	2	2			4	2		L4		Grinding	0	0	0	1.7		Andesite	dark
2011	62	19		G6	Lower	R4	2		2	U					1	2		U3		Flaking	0	0	0	0.92		Rhyolite
2005	54	24		H7	Lower	R3	2		1	S										Flaking	11.2	8.4	5.7	0.527		Ignimbrite
1996			33	I4	Lower	H	2		1	V								V		Grinding	0	0	0	0.518		Marble
2003	104	5		J5	Lower	R1	2		1	V	1	1			1			V		Grinding	0	0	10.2	0.517		Marble
2007	31	2		G7	Upper	F	2		1	L										Flaking	19	14	7	1.595		Basalt	compact
2007	22	2		I7	Upper	P1	2		1	U										Flaking	14.6	14.3	3.5	0.873		Basalt	vesicular
2009	119	35		G6	Lower	E	2	50	1	V	1	1			4	2		V		Grinding	15.4	11.4	6	0.5		Limestone
2010	222	66		F8	Upper	F	1		1	U	2				1	1		U4		Flaking	22	13	6	0.5		Basalt	vesicular
2011	51	14		G6	Lower	R4	2		1	L										Flaking	0	0	0	1.5		Dacite
2013	102	30		F5	Lower	E	2	70	1	M	1	1			1			M1		Flaking	11	0	6	0.401		Basalt	vesicular
2006			7				2		1	U										Flaking	0	0	0	0.85		Basalt	vesicular
2011	160	16		F9	Upper	G	2		1	U					1	1		U4		Flaking	0	0	0	0.83		Conglomerate
2011	274	24		F9	Upper	G	2		1	U										Flaking	0	0	0	0.8		Basalt	compact
2011	129	1		F8	Upper	F	2		1	L										Flaking	0	0	0	1.5		Basalt	vesicular
2017	76	5		G6	Lower		2		1	L	1	2			4	2		L4		Grinding	0	0	4.5	1.4		Sandstone	Ophiolite
1999			2	J5	Lower		2	70	1	M	1	1			1			M1		Flaking	10	0	5	0.4		Basalt	vesicular
2011	209	49		G5	Lower		2	20	1	V	1	1			1			V		Grinding	17	11	0	0.469		Tuff
2008	161	75		F8	Upper	F	2	80	1	M	3	1			1			M2		Flaking	25.5	23	15.5	9.5		Basalt	compact
2003	105	42		I5	Lower	H	2		1	U										Flaking	0	0	0	0.6		Basalt	vesicular
2007	15	1		I6	Lower	R3	2		1	U										Flaking	13	8.1	4	0.588		Basalt
2007	73	59		H6	Lower	C	2	80	1	M	3	1			2			M2		Flaking	21	19.5	15	3.22		Ignimbrite	local
2014	37	2		F5	Lower	E	1		1	U	2				1	1		U4		Grinding	13	7	5	0.44
2011	240	14		F8	Upper	F	2	90	1	M	1	1			1			M1		Flaking	0	0	0	0.815		Volcanic rock	burned
2002	96	55		I6	Lower	H	2		1	M	2	2			1			M2		Flaking	0	0	0	6		Basalt	vesicular
2006			5				2		1	M	2									Flaking	0	0	0	3.2		Basalt	vesicular
2011			1				2		1	L										Flaking	0	0	0	1.4		Dacite
2006	27	1		G8	Upper	F	2		1	L	3									Flaking	0	0	0	1.4		Basalt	vesicular
2009	84	12		F8	Upper	R3	1		1	V	2							V		Grinding	10	8	4	0.4
2004	28	12		H7	Upper	P1	2		1	M	1	1			1			M1		Flaking	0	0	0	0.936		Volcanic rock	burned
2006	48	24		G8	Upper		2		1	L								L5		Natural	0	0	0	1.4		Tuff
2007	46	11		H6	Lower	C	2		1	U	2									Flaking	14.6	10.2	4.3	0.577		Basalt	vesicular
2011	121	28		F6	Lower	E	2		2	L	1	2			4	2		L4		Flaking	0	0	0	1.2		Basalt	vesicular
2006	55	19		G7	Upper	F	2		1	L										Flaking	0	0	0	1.1		Volcanic rock	burned
2012	169	32		F5	Lower	E	2		1	U										Flaking	0	0	0	0.55		Rhyolite
2008	47	12		F7	Upper	F	1		1	S										Flaking	12	11	5	0.35		Ignimbrite
2004	50	13		I7	Upper	P1	2		1	L	1									Grinding	0	0	0	1.03		Dacite
2011	174	34		G5	Lower		2		1	M		1			1			M1		Flaking	0	0	0	0.811		Basalt	vesicular
2013	67	19		F5	Lower	E	2		1	L	1	2			4	2		L4		Grinding	0	0	0	0.8		Dacite
2009	84	12		F8	Upper	R5	1		1	L	1	2			4	2		L4		Flaking	10	8	4	0.33		Rhyolite
2006			4	F8	Upper	R5	2		1	M	1	1			1			M1		Grinding	0	0	0	0.8		Volcanic rock	burned
2011	120	27		F6	Lower	E	2		1	L										Flaking	0	0	0	0.8		Dacite
2011	159	34		F7	Lower	R3	1		1	S										Flaking	0	0	0	0.325		Ignimbrite	local
2004	17			I7	Upper	P1	2		1	M	1	1			1			M1		Grinding	0	0	0	0.69		Volcanic rock	burned
2007	134	43		H6	Lower	C	2		1	U	2				1	1		U4		Flaking	11.2	10	5.7	0.45		Basalt	vesicular
2011	300	2		H6	Lower	C	1		1	S										Flaking	18	16	8	0.295		Ignimbrite	local
2006			10				2		2	U										Flaking	0	0	0	0.3		Basalt	vesicular
2007	39	14		H6	Lower	C	2		1	L	1	1			3	2		L2		Flaking	14.7	7.6	4	0.7		Andesite	Burned
2003			1	J7	Lower	A	2		1	M	1	1			1			M1		Grinding	0	0	0	0.63		Basalt	vesicular
2011	192	5		G5	Lower		2		1	M		1			1			M1		Flaking	0	0	0	0.6		Basalt	vesicular
2006	93	14		F8	Upper	R5	2		1	L										Flaking	0	0	0	0.6		Volcanic rock	burned
2004	21	6		I7	Upper	P1	2		1	M	1							M1		Flaking	0	0	0	0.34		Dacite	local
2007	22	2		I7	Upper	P1	1		1	M	1	1			1			M1		Flaking	9	9	4	0.182		Andesite
2012			1				2		1	L										Flaking	0	0	0	0.4		Basalt	vesicular
2015	46	1+2		F4	Lower		2	20	1	V								V		Grinding	0	0	0	0.173		Sandstone
2003				F7	Upper	F	2		1	L										Flaking	0	0	0	0.34		Basalt	vesicular
2010	101	52		F7	Upper	F	1		1	M	3	1			2			M2		Coarse flaking	25	19	25	0.15		Basalt	vesicular
2007	109	41		H6	Lower	C	2		1	M	1	1			1			M1		Grinding	10	5	4.9	0.228		Ignimbrite	local
2011	8	3		F6	Lower	E	2	10	1	V	1	1			1			V		Grinding	0	0	0	0.149		Andesite
2012	142	23		F5	Lower	E	2	20	1	V	1	1			1			V		Grinding	0	0	0	0.124		Dacite
2006	130	16		H6	Lower	C	2		2	U										Flaking	0	0	0	0.27		Basalt	compact
2014	23			F4	Lower	E	2	10	1	V								V		Grinding	0	0	0	0.042		Dacite
2008	7	5		H6	Lower	C	1		1	L	2	1			1	1		L1		Flaking	46	29	15	3		Basalt	vesicular
2007	135	47		H6	Lower	R3	2		1	U										Flaking	0	0	0	0.11		Basalt	vesicular
2009	190	25		F9	Upper	G	2			U										Flaking	0	0	0	1
1999	35	14		I5	Lower	H	1		1	RU										Flaking	12	9	6	1.1		Basalt	compact
2009	267	23		I5	Lower	H	1			PRT	2			1				PRT_polishing			34	24	16	17.8
2009	234	22		F8	Upper	G	1			PRT	2							PRT		Natural	27	18	15	11.2
2001			113	H7	Upper	F				OTHER											15	10	7	7.9	Raw material	Marble
2010	226	65		F8	Upper	F	1			PRT	4							PRT			20	17	13	7.2
2010	207	12		F7	Upper	F	1			T	Oval									Grinding	31	28	7	6	Dimples; n=23	Ignimbrite
2009	258	27		I6	Lower	A	2			PRT	2							PRT		Natural	25	18	13	5.9
2004	53	9		G7	Upper	F	1			PRT	2							PRT		Natural	24	15	8	4.75
2004	45	3		G7	Upper	F	1			PRT	3							PRT		Natural	16	15	12	4.2
2007	136	1		H8	Upper	R5	1			PRT	4							PRT		Natural	16	15	12	4		Basalt	compact
2001	97	30		H7	Upper	F	2			PRT	3							PRT		Natural	21	13	9	4
1999	43	12		I5	Lower	H	2			RD								RD		Flaking	0	0	0	4		Basalt	compact
2009	87	6		G7	Lower	R3	1			PRT	2		1	3				PRT_hammering			18	15	8	3.8
2009	184	18		F8	Upper	G	1			PRT	4		3	3				PRT_hammering			18	12	12	3.7
2011			7				1			RD	2				2			RD		Flaking	21	17	10	3.5		Basalt	compact
2013	45	1		E8	Upper	G	1			T	Irregular									Natural	25	22	6	3.5	Dimples; n=17	Dacite
1999	45	28		J5	Lower	R1	1			A	1			1				A_flat		Natural	32	21	4	3.3
2009			36				1			T	Oval									Natural	28	25	4	3.2	Dimples; n=21-22 x	Rhyolite	local
2001	98	31		H7	Upper	F	2			PRT	4							PRT		Flaking	21	13	11	3.195
1998	67	8		I4	Lower		1			A	1			1				A_flat		Natural	23	20	5	3.1
2001	98	31		H7	Upper	F	1			PRT	2							PRT			21	12	10	3		Basalt	compact
2009			54	F8	Upper	G	1			A	1			1				A_flat		Natural	26	12	5	3		Sandstone
1999	43	12		I5	Lower	H	2			RD	2				2			RD		Flaking	17	0	1	3		Basalt	compact
2005	70	7		I7	Lower	R3	1			PRT	2		3	3				PRT_hammering		Natural	12	8	9	2.955		Basalt	compact
2006	46	5		G7	Upper	F	1			PRT	2		3	3				PRT_hammering		Natural	18	12	7	2.81		Gabbro
2013	105	27		G5	Lower	R4	1			T	Oval									Flaking	27	17	7	2.7	Dimples; n=19	Dacite
2005	61	28		H7	Upper	F	1			PRT	4							PRT		Natural	24	13	8	2.55		Volcanic rock
2010	148	9		F9	Upper	G	1			OTHER											18	9	9	2.3		Basalt	compact
2008	178	34		H7	Upper	P1	1			PS	2		2	2						Natural+grinding	22	9	8	2.29		Basalt	compact
2015	2	2		F4	Lower	E	1			RD	2				2			RD		Flaking	15	13	6	2.2		Basalt	compact
2006	43	2		G7	Upper	F	1			PRT	4							PRT		Natural	14	10	10	2.11		Gabbro
2008	159	60		F8	Upper	F	1			PS	1		2							Natural	18	10	6	2.1
2001	101	41		H7	Upper	F	1			D	2				2			D		Flaking	15	14	9	2.085	Dia2=25 mm	Basalt	vesicular
2013	164	38		F5	Lower	E	1			A	1			2				A_groove		Natural	23	16	5	2	3 grooves; wide: 10 mm, 8 mm, 7 mm	Tuff	burned
1998	70	14		J5	Lower	R1	1			A	1			1				A_flat		Natural	24	15	4	2
2009	265	24		J6	Lower	A	1			PRT	2			3				PRT_hammering		Natural	20	13	4	2
2007	90	23		H6	Lower	C	1			PRT	1							PRT		Natural	12	11	9	1.975		Diorite
2000	59	11		J6	Lower	A	2			D	1							D_frg		Grinding	15	11	7	1.975
2005	39	11		G7	Upper	F	1			D								D_other		Flaking	33	29	24	1.9
2010	82	8		G6	Lower		2			T	Irregular									Flaking	19	16	6	1.9	Dimples; n=8	Ignimbrite
2005	65	32		H7	Upper	F	2			PRT	2							PRT		Natural	21	16	5	1.895
2009	19	4		F7	Upper	F	2			T	Rectangular									Flaking	12	15	7	1.8	15 dimples	Rhyolite	local
2008	99	25		H7	Upper	P1	1			D	2							D_other		Flaking	14	14	7	1.8
1999	111	42		J5	Lower	A	1			T	Oval								A	Natural	24	17	4	1.8		Volcanic rock	burned
1999	64	6		J6	Lower	A	1			OTHER										Ground	21	18	4	1.765		Rhyolite
2004	46			I7	Upper	P1	1			PRT	2		3	3				PRT_hammering		Natural	15	10	7	1.73		Quartz	burned
2015	85	16		E5	Lower	E	1			RD	2				2			RD		Flaking	14	12	7	1.7		Basalt	vesicular
2002	126						1			RD	2				2			RD		Flaking	14	11	8	1.6		Basalt	vesicular
2004	66	4		I6	Lower	R1	1			PRT	2		3					PRT		Natural	13	8	9	1.505
2011	185	8		F7	Upper	F	1			PRT	2		3	3				PRT_hammering			12	12	10	1.5		Basalt
2014	38	3		F5	Lower	E	1			D	1				1			D		Flaking	15	13	9	1.5	Dia2=25 mm	Basalt	vesicular
2011			3				1			PRT	1		1	3				PRT_hammering			12	12	9	1.5		Gabbro
2010	116	13		G6	Lower	E				OTHER											0	0	0	1.5		Basalt	compact
2007	59	9		G7	Lower	R3	2			D	2				2			D_frg		Flaking	16	10	8	1.485		Basalt	vesicular
1999	94	44		J5	Lower	A	1			PRT	3							PRT		Natural	20	10	5	1.48		Orthoquartzite
2005	11	3		H8	Upper	F	1			A	1			2				A_groove		Natural	18	15	7	1.445	Grooves on both sides; n=6	Tuff
2004	54			H8	Upper	F	2			PRT	3		6	3				PRT_hammering		Natural	15	6	10	1.44
2007	143	21		G7	Upper	F	1			PRT	2		3	3				PRT_hammering		Natural	14	9	8	1.44		Gabbro
2006	94	40		G7	Upper	F	1			RD	2				2			RD		Flaking	15	10	7	1.415		Granite
2006	77	46		G7	Upper	F	1			PRT	2		3	3				PRT_hammering		Natural	16	9	6	1.415
2010	193	29		E7	Upper	F	2			RD	2							RD		Flaking	15	15	8	1.4		Basalt	vesicular
2010	16	5		E8	Upper	R5	2			RD	1				1			RD		Flaking	14	12	7	1.4		Basalt	compact
2006	167	24		F8	Upper	R5	1			PRT	2		3	3				PRT_hammering		Natural	13	9	8	1.37		Basalt	compact
2008	108	21		H7	Upper	P1	1			PRT	4		5	2				PRT_pounding		Natural	13	10	8	1.35		Gabbro
2006	13	5		H6	Lower		1			PRT	2		3	3				PRT_hammering		Natural	5	8	6	1.35		Basalt	compact
2002			96	G8	Upper		1			PRT	4		6	3				PRT_hammering		Natural	13	8	7	1.345
1997	75	40					1			A	2			2				A_groove		Grinding	19	14	6	1.335	8 grooves
2005	30	15		H7	Lower	R3	2			PRT	2		1	1				PRT_polishing		Natural	13	11	6	1.305		Basalt	compact
2009	208	17		G7	Lower	R3	1			A	1			2				A_groove		Natural	17	17	5	1.3	Grooves on both sides; n=2; wide=8 mm; n=2; wide=25 mm	Sandstone
1999	102	50		J5	Lower	R1	1			A	1			1				A_flat		Natural	18	15	3	1.3
2013	164	38		F5	Lower	E	1			PRT	4							PRT			17	15	3	1.3		Plutonic rock
2008	89	20		G7	Upper	F	1			D	2				2			D		Flaking	14	13	6	1.295	Dia=45 mm; dia2=18 mm	Basalt	vesicular
2011	279	11		E8	Upper	G	1			PRT	2		4	3				PRT_hammering			13	11	8	1.29		Basalt	compact
2006	12	39		G7	Upper	F	1			D	2				2			D		Flaking	17	13	6	1.29	Secondary from U-type; Dia2=17 mm	Basalt	vesicular
2001	114	45		H7	Upper	F	2			PRT	4							PRT		Natural	12	10	9	1.26		Indeterminable	burned
2007	61	6		H7	Upper	P1	1			PRT	4		6	2				PRT_pounding		Natural	11	11	7	1.255		Gabbro
2010	122	11		F7	Upper	F	1			D	1				1			D		Grinding	13	12	8	1.235		Basalt	vesicular
2011	91	20		G7	Upper	F	1			PRT	2		3	3				PRT_hammering			11	11	8	1.215		Basalt	compact
2009			55	H6	Lower	C	1			PRT	2		5	1				PRT_polishing			10	10	9	1.2		Basalt	compact
2011	39	14		F6	Lower	E	1			RD	2				2			RD	A	Flaking	15	14	8	1.2		Volcanic rock
2008	118	61		F8	Upper	F	1			D	2				2			D		Flaking	14	11	8	1.2	Dia1=40 mm; dia2=15 mm	Basalt	vesicular
2009	116	13		F7	Upper	F	1			PRT	4		3	3				PRT_hammering		Natural	17	9	8	1.2		Basalt	compact
2009			39				1			A	2			2				A_groove		Natural	17	13	7	1.2	1 groove; U-profile; length: 70 mm; wide: 13 mm	Metamorphic rock
2011	124	5		E8	Upper		1			RD	2				2			RD		Flaking	13	13	7	1.2		Basalt	vesicular
2011			2				1			PRT	4							PRT			16	10	5	1.2		Gabbro
2013	68	20		F5	Lower	E	1			D	2				2			D		Flaking	13	12	7	1.19	Dia2=25 mm	Basalt	compact
2002	61	20		G8	Upper		1			D	2							D		Grinding	14	14	5	1.19
2001	91	29		H7	Upper	F	1			PRT	4		3	2				PRT_pounding		Natural	12	10	6	1.17		Gabbro
2006	122	4		G7	Upper	F	1			PRT	2		3	3				PRT_hammering		Natural	15	9	6	1.14		Basalt	compact
2007	88	11		G7	Upper	F	1			PRT	4		4	3 + 2				PRT_hammering		Natural	12	10	6	1.13		Diorite
1999	95	20		I5	Lower	H	1			PRT	2		1	1				PRT_polishing		Natural	12	10	6	1.105		Quartz
1999	133	38		J6	Lower	A	1			D	2				2			D		Grinding	15	14	5	1.105		Basalt	vesicular
2011	307	19		F7	Upper	F	1			PRT	2		3	3				PRT_hammering			11	10	9	1.1		Basalt	compact
2010	47	22		F7	Upper	F	1			A	1			2				A_groove		Natural	17	15	8	1.1	2 grooves; U-shaped; wide=10 mm	Dacite
2009	118	25		F7	Lower	R3	1			D	2							D		Flaking	13	11	8	1.1
2007	127	24		G7	Upper	P1	1			PRT	4		6	2 + 3				PRT_hammering		Natural	10	10	8	1.1		Diorite
1998	86	6		H5	Lower	H	1			PRT	2							PRT		Natural	15	12	4	1.1		Gabbro
2000	109	37		J6	Lower	A	1			PRT	4							PRT		Natural	17	11	3	1.065
2006	138	14		G8	Upper		1			PRT	4		1	2				PRT_pounding		Natural	10	9	7	1.06		Gabbro
2006	191	35		G7	Upper	F	1			PRT								PRT			15	10	4	1.06		Gabbro
2001	118	50		H7	Upper	F	1			PRT	2		1	2				PRT_pounding		Natural	12	10	6	1.03		Gabbro
2006	199						1			PRT	2							PRT		Natural	12	8	6	1.03		Gabbro
1999	28	17		J5	Lower	A	2			PRT	2							PRT		Natural	11	12	7	1.015		Basalt	compact
2008	45	9		F7	Upper	F	1			PRT	2		7	1				PRT_polishing		Natural	9	13	5	1.01		Basalt	compact
2004	42	6		J6	Lower	A	1			PRT	2		3	2				PRT_pounding		Natural	11	9	7	1.005		Gabbro
2011	341	44		G6	Lower	E	1			PRT	4		1	2				PRT_pounding			15	11	5	1		Gabbro
1998	61	19		I5	Lower	H	1			A	1			1				A_flat		Natural	12	11	4	1
2008	136	44		F8	Upper	F	1			PRT	2		3	2				PRT_pounding		Natural	12	10	6	0.998		Basalt	compact
2011	241	30		G7	Upper	F	1			PRT	4		1	1				PRT_polishing			16	9	6	0.991		Basalt	compact
2006	100	8		G9	Upper		1			PRT	2		3	2				PRT_pounding		Natural	13	7	6	0.969		Gabbro
2006	35	12		G7	Upper	F	1			PRT	1		3	3				PRT_hammering		Natural	9	10	6	0.964
2005	19	6		H7	Upper	P1	1			PRT	2		3	2				PRT_pounding		Natural	12	9	6	0.96		Basalt	compact
2008	46	11		F7	Upper	F	1			PRT	1			1				PRT_polishing		Natural	10	7	7	0.954		Gabbro
2004	70	14		G7	Upper	F	1			PRT	2		1	1				PRT_polishing		Natural	13	8	6	0.952
2004	79	8		I6	Lower	C	1			PRT	2							PRT		Natural	8	13	6	0.951
1999	37	8		I5	Lower	H	1			A	1			2				A_groove		Grinding	16	12	5	0.948		Tuff
2006	178	29		H6	Lower	C	2			D	2				1			D_frg		Flaking+grinding	14	7	6	0.934	Dia2=22 mm	Basalt	compact
2006			7				1			PRT	4		6	3				PRT_hammering		Natural	13	8	7	0.932
2014	83	13		G4	Lower	D	1			A	1			2				A_groove		Natural	15	10	3	0.93
2007	11	7		H6	Lower	R3	2			D	2							D_frg		Flaking	13	9	8	0.923		Basalt	vesicular
2005	18	5		H7	Upper	P1	1			PRT	2							PRT		Natural	9	15	4	0.92
2014	131	11		E8	Upper		2			RD	1				1			RD		Flaking	13	9	8	0.914		Basalt	vesicular
2006	101	12		G9	Upper	R5	1			PRT	1		3	3				PRT_hammering		Natural	10	8	6	0.901
2003	15	9		H7	Upper	P1	2			D	1				1			D_frg		Grinding	13	7	8	0.9		Basalt	vesicular
2008	39	13		F8	Upper	G	1			PRT								PRT			10	7	7	0.9		Basalt	compact
2010	60	39		F7	Upper	F	1			PRT	2		1					PRT		Natural	13	11	6	0.9
2009	182			J5	Lower	B	1			PRT	2							PRT			11.5	10	6	0.9		Diorite
2010	136	18		G6	Lower	R3	2			D	1				1			D_frg		Flaking	12	0	0	0.9	Dia2=12 mm; dia1=50 mm	Basalt	vesicular
2001	120	54		H7	Upper	F	1			PRT	4		6	2				PRT_pounding		Natural	10	10	5	0.896		Basalt	compact
2007	55	7		H7	Upper	P1	1			PS	1		2							Natural	17	8	6	0.881		Volcanic rock	Burned
1999	88	33		J5	Lower	B	1			PRT	3		6	2				PRT_pounding		Natural	11	10	6	0.876		Basalt	compact
2006	190	55		G7	Upper	F	1			PRT	4		1	1				PRT_polishing		Natural	9	9	6	0.856		Andesite	compact
2003	60	2		J6	Lower	A	1			PRT	4		6	3				PRT_hammering		Natural	10	8	7	0.848		Gabbro
2001	121	55		H7	Upper	F	1			PRT	2		1	2				PRT_pounding		Natural	9	12	4	0.846		Gabbro
2006	63	4			Upper		1			PRT	1		1					PRT		Natural	10	9	5	0.833
2008	103	20		H7	Upper	P1	1			D	2				2			D		Flaking	12	10	6	0.825	Dia1=45 mm; dia2=15 mm	Basalt	compact
2005	63	30		H7	Upper	F	1			PRT	2		3	2				PRT_pounding		Natural	11	10	7	0.824		Volcanic rock
2011	36	47		G5	Lower		1			PRT	4		1	1				PRT_polishing			17	9	5	0.82		Gabbro
2000	84	19		J6	Lower	A	1			PS	4		2							Grinding	18	7	6	0.818
2002		2	105	G8	Upper		1			A	1							A_flat		Natural	15	15	3	0.816
2005	35	19		H8	Upper	F	1			PRT	2		1	5				PRT		Grinding	12	12	5	0.81
2002	60	24		G8	Upper		1			PRT	2		1	4				PRT		Natural	12	10	5	0.805
2009			51				1			PRT	3		4	2				PRT_pounding			9	7	7	0.8		Gabbro
2010	63	42		F7	Upper	F	1			OTHER											15	12	5	0.8		Basalt	vesicular
2009	103	5		H6	Lower	C	2			T	Oval									Flaking	18	11	5	0.8	Dimples on both sides; n = 18; n = 8	Rhyolite	burned
2000	8	1		I4	Lower		2			D	2							D_frg		Grinding	14	7	6	0.796
1997	17	3		J3	Lower		1			PRT	2							PRT		Natural	12	8	5	0.792
2011	88	17		G7	Upper	F	2			D	2				2			D_frg		Flaking	15	0	8	0.787		Basalt	vesicular
2004	63	13		G7	Upper	F	1			PRT	2		4	2				PRT_pounding		Natural	11	7	7	0.777
2013	74	4		E5	Lower	E	1			PRT	3		1	2				PRT_pounding			15	9	6	0.772		Dacite
1998			44	K5	Lower		2			RD	1							RD		Grinding	15	7	6	0.772		Basalt	compact
2007	58	10		H7	Upper	P1	1			PRT	4		3	2				PRT_pounding		Natural	11	7	7	0.76		Diorite
2008	114	23		G7	Upper	F	1			A	2			1				A_flat		Natural	10	9	6	0.756		Pumice
2014	49	12		F4	Lower	E	2			D	2							D_frg		Flaking	14	10	5	0.75	Made from U-type	Volcanic rock
2010	173	29		G6	Lower	C	1			PRT	2		1	2				PRT_pounding		Flaking	16	1	4	0.75		Orthoquartzite
1999	72	30		J5	Lower	R1	1			PRT	4							PRT		Natural	13	13	3	0.75		Gabbro
2005			8				1			PRT	1		3	2				PRT_pounding		Flaking	11	11	4	0.742		Gabbro
2004	6	1		J6	Lower	A	1			PRT	3		1	1				PRT_polishing		Natural	10	8	6	0.74		Quartz
2001	109	38		H7	Upper	F	1			PRT	2		1	2				PRT_pounding		Natural	11	8	6	0.735		Gabbro
2004	1	1		H7	Upper	F	2			PRT	2		4	3				PRT_hammering		Natural	12	9	4	0.723		Basalt
2001	119	51		H7	Upper	F	1			PRT	4		3	2				PRT_pounding		Natural	8	7	8	0.719		Basalt	compact
2011	87	16		G7	Upper	F	1			PRT	4		1	1				PRT_polishing			10	8	6	0.719		Amphibolite
2006	80	33		G7	Upper	F	1			PRT	2		3	3				PRT_hammering		Natural	10	6	5	0.706		Basalt	compact
2001	106	33		H7	Upper	F	1			PRT	3		1	1				PRT_polishing		Natural	11	8	5	0.705		Basalt	compact
2007			30				1			PRT	3		3	3				PRT_hammering		Natural	9	7	7	0.704		Basalt	compact
2003	64	20		J7	Lower	A	1			PRT	2		3	3				PRT_hammering		Natural	10	8	6	0.703		Gabbro
2008			59				2			D	1				1			D_frg		Flaking	11	8	6	0.7		Basalt	vesicular
2009			52				1			PRT	4		3	3				PRT_hammering			9	8	6	0.7		Gabbro
2010	64	43		F7	Upper	F	1			A	1			1				A_flat		Natural	11	11	4	0.7		Sandstone
2006	17	25		H6	Lower	C	1			PRT	4		6	3				PRT_hammering		Natural	10	6	5	0.699
2006			2				1			PRT	2		3	3				PRT_hammering		Natural	8	7	6	0.697		Basalt	compact
1997			35	I4	Lower	R2	2			PRT	3		1	4				PRT		Natural	13	6	5	0.697
2003	22	6		J6	Lower	A	1			PRT	1		5	2				PRT_pounding		Natural	10	9	4	0.685		Gabbro
2008	129	27		G7	Upper	F	1			PRT	4		5	2				PRT_pounding		Natural	10	7	6	0.678		Quartz
2011	90	19		G7	Upper	F	1			PS	1		2							Grinding	15	7	7	0.67		Basalt	vesicular
2004	36	2		I6	Lower	A	1			RD	2							RD		Flaking	9	9	6	0.668
2010	36	6		F8	Upper	G	1			RD	2				2			RD		Flaking	10	9	7	0.666		Diorite
2010			26				1			PRT	1		5	2				PRT_pounding			10	8	8	0.663		Quartz
2004	23	9		H7	Upper	F	1			PRT	1		5	3				PRT_hammering		Natural	8	8	7	0.657		Gabbro
2001				H7	Upper	F				OTHER											14	9	5	0.652	Raw material	Marble
2014	128	2		G5	Lower	E	2			RD	2							RD		Flaking	10	10	9	0.65		Basalt	compact
2005	62	29		H7	Upper	F	1			PRT	4		3	3				PRT_hammering		Natural	10	9	6	0.647
2007	42	6		G7	Lower	R3	1			PRT	2		1	5				PRT		Flaking	12	10	5	0.644		Volcanic rock	Burned
2002	74	39		G8	Upper		1			PRT	2		6	3				PRT_hammering		Natural	9	8	5	0.638
2004	7	2		J6	Lower	A	1			PRT	4		4	2				PRT_pounding		Natural	9	8	5	0.638
2010	133	61		F7	Upper	F	1			PRT	2		7	1				PRT_polishing			11	7	5	0.635		Basalt	compact
2011	292	40		G6	Lower	E	1			PRT	2		1	1				PRT_polishing			13	9	5	0.625		Limestone
2002	81	44		H8	Upper	F	1			PRT	3		4	2				PRT_pounding		Flaking	15	7	5	0.621
2000				J5	Lower	B	1			PRT	2		3	3				PRT_hammering		Natural	12	8	5	0.62		Gabbro
2001	67	26		H7	Upper	F	1			PRT	3		3	2+4				PRT_pounding		Flaking	10	8	6	0.618		Basalt	compact
2005	59	26		H7	Upper	F	1			PRT	2		1	1				PRT_polishing		Natural	9	8	5	0.614		Volcanic rock
2006	51	42		G7	Upper	F	1			PRT								PRT		Natural	9	9	4	0.611
2010	105	56		F7	Upper	F	1			PRT	2		1	2				PRT_pounding			13	8	4	0.61		Indeterminable	burned
2012	48	2		E8	Upper	G	1			PRT	2		1	2				PRT_pounding			9	9	6	0.605		Basalt	compact
2009	228	14		F7	Lower	R3	1			PRT	4							PRT		Natural	12	8	7	0.6
2010	65	44		F7	Upper	F	1			PRT	4							PRT			10	8	7	0.6		Gabbro
2008	48	8		F7	Upper	F	1			PRT	2		5	2				PRT_pounding			10	7	7	0.6
2009	100	25		G6	Lower	R4	1			A	1			2				A_groove		Natural	18	15	6	0.6	1 groove
2009	231	29		F9	Upper	G	1			PRT	2							PRT			10	8	6	0.6
2009	203	37		G6	Lower	E	1			PRT	1							PRT			11	10	4	0.6		Gabbro
2006	124	54		G7	Upper	F	1			PRT	2		2	1				PRT_polishing		Natural	8	8	5	0.599		Basalt	compact
2006	84	29		G7	Upper	F	1			PRT	2		1	1				PRT_polishing		Natural	8	9	4	0.594
2010	87	1		F9	Upper	G	1			B										Grinding	8	8	6	0.59		Diorite
2002	78	40		G8	Upper		1			PRT	2		4	3				PRT_hammering		Flaking	11	8	4	0.588
2014	115	48		F4	Lower		2			RD	1				1			RD		Flaking	13	8	6	0.587		Basalt	compact
2010	24	8		G7	Lower	R3	1			PRT	2		1	1				PRT_polishing			11	11	4	0.587		Sedimentary rock
2011	299	32		G5	Lower	R4	1			PRT	2		4	2				PRT_pounding			10	8	6	0.582		Sandstone
2004	24	15		G7	Lower	R3	1			PRT	2							PRT		Natural	11	10	4	0.581
1999	25	15		J5	Lower	A	1			PRT	1		1	1				PRT_polishing		Natural	9	9	6	0.58		Basalt	compact
2013	44	7		F7	Upper	F	1			PRT	2		4	2				PRT_pounding			15	7	4	0.58		Gabbro
2006	4	23		H6	Lower	C	1			PRT	2			4				PRT		Natural	11	10	3	0.58		Andesite	dark
2006	89	41		G7	Upper	F	1			PRT	4		6	3				PRT_hammering		Natural	8	7	6	0.576		Diorite
2011	257	53		F6	Lower	E	1			PRT	2		3	3				PRT_hammering			9	8	7	0.575		Basalt	compact
2005	85	25		G7	Upper	F	1			PRT	4							PRT		Natural	14	7	6	0.568
2007	64	8		H7	Upper	P1	1			PRT	2							PRT		Natural	11	8	4	0.56		Basalt	compact
2003	56	29		I6	Lower	A	1			PRT	4		1	4				PRT		Natural	10	8	4	0.56		Gabbro
2011	213	51		G5	Lower	R4	1			PRT	1		2	1				PRT_polishing			10	10	4	0.555		Gabbro
2010	96	55		F7	Lower	R3	1			PRT	2		2	1				PRT_polishing		Flaking	11	9	4	0.552		Basalt	compact
2006	28	43		G7	Upper	F	1			PRT	4		5	2				PRT_pounding		Natural	7	9	6	0.551		Gabbro
2010	86	6		H6	Lower	C	1			A	3			2				A_groove		Natural	15	8	5	0.55		Volcanic rock
2005	43	16		G7	Upper	F	1			PRT	2		1	1				PRT_polishing		Grinding	11	8	4	0.55		Basalt	compact
2012	8	6		F6	Lower	E	2			PRT	3		5	3				PRT_hammering			0	0	0	0.55		Gabbro
2001	61	30		I6	Lower	A	1			PRT	2		2	1				PRT_polishing		Natural	11	9	3	0.548		Gabbro
2011	92	21		G7	Upper	F	1			PRT	1		3	3				PRT_hammering			7	7	7	0.546		Basalt	compact
2013	73	3		E5	Lower	E	1			PRT	4			2				PRT_pounding			15	7	5	0.537		Dacite
2011	26	9		F6	Lower	E	1			PRT	2		1	1				PRT_polishing			10	7	4	0.523		Gabbro
2011	330	84		G5	Lower	R4	1			PRT	3		1	2				PRT_pounding			11	7	5	0.521		Basalt	vesicular
2015	116	29					2			RD	2				2			RD		Flaking	12	6	6	0.52		Basalt	compact
2012	195	10		F8	Upper	R5	1			PRT	2		1	2				PRT_pounding		Grinding	9	8	4	0.52		Sedimentary rock
1997	66	31		K5	Lower	B	1			D	2				2			D		Grinding	11	10	6	0.514
2014	20	13		F5	Lower	E	1			PRT	3		1	1				PRT_polishing			9	7	6	0.511		Basalt	compact
2010	15	9		F7	Upper	F	2			D	1							D_frg		Grinding	12	7	7	0.5		Dacite
2011	305	27		F9	Upper	G	1			A	1			2				A_groove		Natural	12	11	6	0.5	3 grooves; U-profile	Volcanic rock	burned
2009	168	15		I5	Lower	H	1			PRT	2							PRT			10	8	6	0.5
2013	38	8		E7	Upper	F	1			PRT	2		2	1				PRT_polishing			9	8	6	0.5		Indeterminable	burned
2002	58	21		G8	Upper		1			PRT	2		6	2				PRT_pounding		Natural	8	7	6	0.5
2002			97	G8	Upper		1			PRT	4							PRT		Natural	8	7	6	0.5
2009	270	39		F7	Upper	F	1			PRT	3		7	1				PRT_polishing			8	8	5	0.5		Diorite
2009	39	15		G6	Lower	C	1			PRT	2		3	3				PRT_hammering			12	7	5	0.5
2005	92	49		H8	Upper	F	1			PRT	2		7	1				PRT_polishing		Flaking	10	7	5	0.5		Volcanic rock	burned
2010	118	2		G5	Lower	R4	1			PRT	3		1	2				PRT_pounding			8	7	5	0.5		Diorite
2009	165	16		K4	Lower	B	1			PRT	2							PRT			11	5	5	0.5		Gabbro
1999	118	31		J6	Lower	A	1			PRT	3							PRT		Natural	8	8	4	0.5		Basalt	compact
2014	44	20		F5	Lower	E	2			T										Flaking	0	0	0	0.5		Rhyolite
2002	98	43		G8	Upper	F	1			PRT	2		2	2				PRT_pounding		Grinding	9	7	4	0.499
2004	5	2		H7	Upper	F	1			PRT	3		4	2				PRT_pounding		Natural	10	7	6	0.493		Gabbro
2010	110	6		F9	Upper	G	1			PRT	2		1	1				PRT_polishing			11	8	4	0.492		Basalt	compact
2013	80	25		F5	Lower	E	1			PRT	3		1	1				PRT_polishing			10	9	5	0.49		Orthoquartzite
1999	118	31		J6	Lower	A	2			PRT	4							PRT		Natural	10	7	7	0.488		Basalt	compact
2003	7	2		H7	Lower	R3	1			PRT	1		5	2				PRT_pounding		Grinding	8	8	7	0.483		Volcanic rock
2007	76	30		H6	Lower	C	1			PRT	1		2	1				PRT_polishing		Natural	9	9	4	0.482		Basalt	compact
2013	100	28		F5	Lower	E	1			PRT	4		1	1				PRT_polishing			12	8	5	0.48		Quartz
2017	35	16		E6	Lower	R3	2			D	1				1			D_frg		Flaking	12	8	6	0.47		Basalt	vesicular
2005	5	1		G7	Upper	P1	1			A	1							A_flat		Natural	8	6	4	0.468
2006	177	28		H6	Lower	C	1			PRT	4		1	1				PRT_polishing		Natural	11	8	4	0.464		Quartz
2002	165	61		I6	Lower	C	1			PRT	3		4	2				PRT_pounding		Natural	13	7	4	0.462
2003	101			H7	Lower	R3	1			PRT	4		7	1				PRT_polishing		Natural	8	6	7	0.46		Gabbro
2002	80	43		H8	Upper	F	2			PRT	2		6	3				PRT_hammering		Natural	10	8	5	0.46
2003	49	22		I6	Lower	A	1			PRT	2		1	2				PRT_pounding		Grinding	12	7	4	0.458		Basalt	compact
2008			46				1			PRT	2							PRT		Natural	8	7	5	0.457		Gabbro
2007	60	8		G7	Lower	R3	2			PRT	2		4	3				PRT_hammering		Natural	7	8	6	0.454		Basalt	compact
2008	44	14		F7	Upper	F	1			PRT	2		4	2				PRT_pounding		Natural	9	7	5	0.454		Igneous rock
2005	57	21		G7	Upper	F	1			PRT	1		3	3				PRT_hammering		Natural	8	7	6	0.45		Basalt
1999	103	23		I5	Lower	H	2			PRT	3							PRT		Natural	9	6	5	0.45		Basalt	compact
2009	271	40		F7	Upper	F	1			PRT	2		4	3				PRT_hammering			9	7	5	0.45		Rhyolite	dark
2014	74	19		F4	Lower	E	1			PRT	2		3	3				PRT_hammering			11	7	7	0.448
2007			39	G7	Upper	F	1			PRT	2		2	1				PRT_polishing		Natural	10	9	4	0.447		Gabbro	compact
2011	162	15		F9	Upper	G	1			PRT	4		1	1				PRT_polishing			11	8	5	0.444		Basalt	compact
2008	73	12		H7	Upper	P1	1			A	1							A_flat		Natural	13	6	5	0.444		Ignimbrite
2002	149	2		J5	Lower	A	1			PRT	2		3	3				PRT_hammering		Natural	10	8	4	0.443
2012	107	4		H4	Lower		2			D	1				1			D_frg		Flaking	12	0	7	0.441		Dacite
2006	98	5			Upper		1			PRT	4		3	3				PRT_hammering		Natural	9	7	5	0.441		Basalt	compact
2006	193	56		G7	Upper	F	1			PRT	1		7	1+3				PRT_hammering			7	7	6	0.44		Basalt	compact
2003	42	17		J7	Lower	A	1			PRT								PRT		Natural	8	8	6	0.437		Gabbro
1998	85	19		I5	Lower	H	1			PRT	3		3	2				PRT_pounding		Natural	8	7	6	0.437		Basalt	compact
2014	110	37		F4	Lower		1			PRT	2		1	2				PRT_pounding			13	8	5	0.437		Tuff
2009	17	9		G6	Lower		1			PRT	1		7	2				PRT_pounding			7	7	7	0.435		Volcanic rock	burned
2004	35	7		I7	Upper	P1	1			PRT	1		3	3				PRT_hammering		Natural	7	7	6	0.433
1999	19	13		J5	Lower		1			PRT	4		4	2				PRT_pounding		Natural	10	7	4	0.433		Gabbro
2002		2	106	G8	Upper		1			A	1							A_flat		Natural	15	11	3	0.431		Tuff
2010	35	14		F7	Upper	F	1			PRT	1		7	1				PRT_polishing			8	8	7	0.43		Basalt	compact
2004	35	7		I7	Upper	P1	1			PRT	1		3	3				PRT_hammering		Grinding	7	6	6	0.43
2010	187	17		H6	Lower	C	1			PRT	2		4	2				PRT_pounding		Natural	10	6	6	0.429		Basalt	compact
2002	121	45		I6	Lower	C	1			PRT	1		3					PRT		Grinding	8	7	6	0.426
2005	4	1		G8	Upper		1			T	Oval								A	Natural	33	27	5	0.425		Rhyolite
2006	192	34		G7	Upper	F	1			PRT	2		3	3				PRT_hammering		Natural	12	9	2	0.423
1997			36	I4	Lower	R2	1			PRT	2		4	2				PRT_pounding		Natural	8	6	5	0.421
2007	6	62		H6	Lower	R4	1			PRT	2		2	1				PRT_polishing		Natural	9	8	8	0.42		Gabbro
2004	62	12		G7	Upper	F	1			PRT	4		4	2				PRT_pounding		Natural	8	8	5	0.42
2002			156	I6	Lower	A	1			PRT	2		3	3				PRT_hammering		Natural	13	6	4	0.42		Andesite
2006	166	50		G7	Upper	F	1			PRT	2							PRT		Natural	9	5	5	0.419		Diorite
2007	113	12		F8	Lower	E	1			PRT	2		1					PRT		Flaking	8	8	5	0.417
2006	41						1			PRT	2		6	3				PRT_hammering			11	8	3	0.41		Diorite
2010	186	16		H6	Lower	C	1			PRT	3		7	1				PRT_polishing			10	6	3	0.41		Basalt	compact
2001	107	36		H7	Upper	F	1			PRT	4		4	3				PRT_hammering		Natural	9	5	6	0.404
2002	34	13		I6	Lower	C	1			PRT	4							PRT		Natural	8	7	5	0.403
2011	6	1		E9	Upper	G	1			PRT	2		1	1				PRT_polishing			9	8	7	0.4		Quartz
2009	162	18		K5	Lower	A	1			PRT	4							PRT			10	9	6	0.4		Gabbro
2010	14	7		F7	Upper	F	1			PS	1									Natural	16	7	5	0.4		Volcanic rock
2009	109	38		G6	Lower	R4	1			PRT	2		1	3				PRT_hammering			9	7	5	0.4		Basalt	compact
2009	171	14		K4	Lower	B	1			PRT	2							PRT			9	6	5	0.4		Basalt	compact
2016	2	8		F3	Lower	D	1			PRT	2		2	1				PRT_polishing		Natural	8	6	4	0.4		Basalt	compact
2007	122	1		I6	Lower	C	2			PRT	2		4	2				PRT_pounding		Natural	11	9	3	0.4		Gabbro
2012	15	2		G6	Lower		2			D	2				2			D_frg		Flaking	11	0	6	0.392		Basalt	vesicular
2006	85	47		G7	Upper	F	1			PRT	3							PRT		Natural	7	7	5	0.391		Indeterminable	burned
2008	110	19		H7	Upper	P1	1			PRT	1							PRT		Natural	7	6	6	0.379		Gabbro
2002			98	G8	Upper		2			PRT								PRT		Flaking	8	7	5	0.377
2001	124	58		H7	Upper	F	1			PRT	3		4	2				PRT_pounding		Natural	10	6	5	0.376		Gabbro
2001	108	37		H7	Upper	F	1			PRT	2		3	3				PRT_hammering		Grinding	8	6	6	0.373		Gabbro
2001	123	57		H7	Upper	F	1			PRT	3		6	2				PRT_pounding		Flaking	9	7	5	0.371
2007	63	11		H7	Upper	P1	1			PRT	2		5	1+2				PRT_polishing		Natural	9	8	4	0.371		Basalt	compact
2002	107	29		I6	Lower	A	1			PS	1		2							Grinding	13	6	5	0.368
2010	73	31		F7	Upper	F	2			A	1			2				A_groove		Grinding	7	7	5	0.366	1 groove; wide: 9 mm	Indeterminable	burned
2001	111	40		H7	Upper	F	1			PRT	2		6	3				PRT_hammering		Natural	7	6	5	0.366		Gabbro
2003	103	5		J5	Lower	R1	1			PRT	2		1	3				PRT_hammering		Grinding	10	8	4	0.365		Gabbro
1999	15			H7	Upper	P1	1			A	3			1				A_flat		Natural	12	7	6	0.36		Tuff
2010	79	4		G6	Lower	E	1			PRT	2		3	2				PRT_pounding			9	6	5	0.36		Basalt	compact
2008	20	7		H6	Lower	C	1			PRT	2		3	2				PRT_pounding		Natural	10	6	4	0.359
2000	85	20		J6	Lower	A	1			PS	1		2							Grinding	14	7	6	0.357
2010	123	59		F8	Upper	F	1			A	1			2				A_groove		Grinding	9	7	4	0.356	3 grooves on both sides; wide: 7 mm, 11 mm	Basalt	compact
2013	33	9		E5	Lower	E	1			PRT	2		7	1				PRT_polishing			10	7	5	0.35		Quartz
2006							1			PRT	4		2	1				PRT_polishing		Natural	8	8	4	0.35		Quartz
2005	20	6		H7	Upper	P1	1			PRT	2		1	1				PRT_polishing		Natural	10	7	4	0.35		Andesite
2009	30	3		G8	Upper	F	1			PRT	4		1	2				PRT_pounding			7	7	3	0.35		Basalt	local
2006	134	53		G7	Upper	F	1			PRT	2		2	1				PRT_polishing		Natural	6	7	4	0.349		Volcanic rock	burned
2001	55	24		I6	Lower	A	1			PRT	2							PRT		Natural	12	9	4	0.347		Tuff
1999	19	13		J5	Lower		1			PRT	4							PRT		Natural	10	7	4	0.347		Basalt	compact
2003	76	2		J5	Lower	R1	1			PRT	2		1	2				PRT_pounding		Natural	10	6	4	0.346		Basalt	compact
2002	66	28		G8	Upper		1			PRT	1		7	2+3				PRT_hammering		Grinding	7	6	6	0.345
2005	96	7		H6	Lower	C	1			PRT	4		1	2				PRT_pounding		Natural	9	7	4	0.344		Granite
2014	81	27		F4	Lower	E	1			PRT	2		1	2				PRT_pounding			8	7	4	0.343		Gabbro
2001	27	2		J6	Lower	R1	1			PRT	1		2	1				PRT_polishing		Natural	7	6	5	0.339		Basalt	compact
2000				J5	Lower	A	1			OTHER											12	9	3	0.337	Flake	Basalt	compact
2011	66	4		F9	Upper	G	1			PRT	2		7	1+2				PRT			9	7	3	0.335		Basalt	compact
2006	82	25		G7	Upper	F	1			PRT	2		3	2				PRT_pounding		Natural	7	6	5	0.332		Diorite
2001	112	42		H7	Upper	F	1			PRT	2		1	1				PRT_polishing		Natural	9	6	5	0.331		Basalt	compact
2006	89	41		G7	Upper	F	1			PRT	2		2	1+2				PRT		Natural	7	6	5	0.325		Gabbro
1996			29				1			PRT	3		1	4				PRT		Natural	6	6	5	0.325		Sedimentary rock
2007			41	H6	Lower	R3	1			PRT	3		2	1				PRT_polishing		Natural	10	9	3	0.321		Quartz
2010	74	32		F7	Upper	F	1			PRT	1		2	1				PRT_polishing		Natural	7	7	5	0.32		Basalt	compact
2005	87	44		H7	Upper	P1	1			PRT	2		3	2				PRT_pounding		Natural	10	5	4	0.32		Basalt	burned
2005	32	16		H7	Upper	P1	2			PRT	2							PRT		Grinding	6	8	4	0.318
2002			100	G8	Upper		2			PRT	4							PRT		Natural	6	7	6	0.317
2006	183	34		H6	Lower	C	1			PRT	3			4				PRT		Natural	5	5	5	0.317		Basalt	compact
2007	126	23		G7	Upper	P1	1			PRT	1		3	3				PRT_hammering		Natural	7	7	5	0.316		Sandstone
2014	106	42		F4	Lower	D	1			PRT	2		2	1				PRT_polishing			8	5	5	0.31		Basalt	compact
2002	166	13		H7	Upper	P1	1			PRT	2		1	1				PRT_polishing		Natural	11	10	2	0.31
2014	94	6					1			PRT	2		3	3				PRT_hammering			9	6	5	0.309		Indeterminable
2014	46	19		F5	Lower	E	1			PRT	2		3	2				PRT_pounding			8	6	6	0.308		Basalt	compact
2004	67	18		H7	Upper	F	1			PRT	4		4	3				PRT_hammering		Natural	12	7	3	0.308
2005	86	26		G7	Upper	F	2			PRT	2		7	1+2				PRT_polishing		Natural	9	10	2	0.307		Quartz
2005	52	18		G7	Upper	F	2			PRT	2							PRT		Natural	9	10	9	0.306
2002	64	26		G8	Upper		2			PRT	4							PRT		Natural	13	7	2	0.305
2014	70	12		G4	Lower	D	1			PRT	2		2	1				PRT_polishing			10	9	3	0.304		Basalt	compact
2007	78	7		F8	Upper	F	1			PRT	4							PRT		Natural	7	6	5	0.302		Basalt	compact
1996			34				2			PRT	4		1	2				PRT_pounding		Natural	0	0	0	0.302		Basalt	compact
2009	186	3		J5	Lower	B	1			PRT	2		3					PRT			17	12	12	0.3		Gabbro
2009	238	33		F7	Lower	R3	2			D	2				2			D_frg		Flaking	12	7	8	0.3		Basalt	vesicular
2010	199	18		F7	Upper	F	1			PRT	3		3	3				PRT_hammering			12	6	6	0.3		Basalt	compact
2009	169	22		F9	Upper	G	1			PRT	2							PRT			9	6	6	0.3		Basalt	compact
2009	237	30		F7	Upper	F	1			PRT	2							PRT			8	6	6	0.3		Gabbro
1999			67				1			PRT	2		7	2				PRT_pounding			6	6	6	0.3		Basalt	compact
2009	110	11		F7	Upper	F	1			PRT	2		1					PRT		Natural	12	7	5	0.3		Gabbro
2009	255	6		F8	Upper	G	1			PRT	2		3	3				PRT_hammering			7	7	5	0.3		Basalt	compact
2010	106	5		F9	Upper	G	1			PRT	2		2	1				PRT_polishing			8	7	4	0.3		Basalt	compact
2009	192	21		F9	Upper	G	1			PRT	2							PRT			8	6	4	0.3		Gabbro	compact
2011	96	7		F9	Upper	G	2			PRT	2		1	2				PRT_pounding			0	0	0	0.3		Quartz
2008	176	25		F8	Upper	F	1			PRT	2		2	2				PRT_pounding		Grinding	11	6	4	0.298		Andesite
2003	4	3		K7	Lower	A	2			PRT	2		3	2				PRT_pounding		Grinding	7	6	4	0.293		Gabbro
2001	5	2		J6	Lower	A	1			PRT	2		1	1				PRT_polishing		Natural	9	7	3	0.29		Quartz
2004			1	I7	Upper	P1	1			PRT	4		7	3				PRT_hammering		Flaking	9	8	6	0.289
2011	250	29		G7	Upper	F	1			PRT	1		1+5	1+2				PRT			8	8	4	0.284		Amphibolite
2006	2	1		H7	Lower	R3	2			PRT	4		3	3				PRT_hammering		Natural	8	6	4	0.283		Basalt	compact
1999	19	13		J5	Lower		2			PRT	4							PRT		Natural	8	6	4	0.282		Basalt	compact
2014	61	9		F7	Upper	F	1			PRT	2		3	1				PRT_polishing			8	6	5	0.28		Gabbro
2014	111	38		F4	Lower		1			PRT	2		1	1				PRT_polishing			7	6	5	0.28
2007	26	6		I7	Lower	R3	1			PRT	4							PRT		Natural	8	7	4	0.278
2011	93	4		G5	Lower		1			PRT	4		1	2				PRT_pounding			10	9	3	0.276		Basalt	compact
2003	67	12		H7	Upper	F	1			PRT	2		7	1				PRT_polishing		Natural	6	5	5	0.273		Basalt	compact
2006			50	G7	Upper	F	1			PRT	2		2	1				PRT_polishing		Natural	7	6	6	0.27		Quartz
2002	3	1					2			PRT	2		3	2				PRT_pounding		Natural	9	8	3	0.27
2008	116	22		G7	Upper	F	1			PRT	4							PRT		Natural	7	6	5	0.269		Basalt	compact
2011	172	41		G5	Lower		1			PRT	1		1	2				PRT_pounding		Natural	7	6	5	0.268		Basalt	compact
2008	173	36		F8	Upper	G	1			PRT	2							PRT		Natural	8	5	5	0.268		Basalt	compact
2008	40	10		G7	Upper	F	2			PRT	2			1				PRT_polishing		Natural	9	7	6	0.264		Basalt	compact
2002		2	102	G8	Upper		1			PRT	3							PRT		Natural	7	6	5	0.264
2003	31	12		J7	Lower	A	1			PRT	2		3	3				PRT_hammering		Natural	6	6	5	0.264		Gabbro
2002	82	45		H8	Upper	F	1			PRT	2							PRT		Natural	10	6	4	0.263		Volcanic rock
2003	5	4		K7	Lower	A	2			PRT	2		1					PRT		Grinding	10	6	4	0.261		Volcanic rock
2009	62	25		G6	Lower		1			PRT	4		1	1				PRT_polishing		Natural	12	9	2	0.26		Basalt	compact
2008	66	17		F8	Upper	G	1			PRT	4							PRT		Natural	8	5	4	0.258		Basalt	compact
1998			46	I5	Lower		1			PRT	3		1	2				PRT_pounding		Natural	8	7	3	0.255		Basalt	burned
2006	115			G8	Upper	R5	1			PRT	2							PRT		Natural	6	6	4	0.254		Basalt
2014	19	12		F5	Lower	E	1			PRT	2		1	1				PRT_polishing		Natural	10	6	3	0.252		Gabbro
2004			187				2			PRT	2		2	1				PRT_polishing		Natural	9	7	5	0.25		Quartz
2008	81	23		F8	Upper	G	1			PRT	2							PRT		Natural	8	6	5	0.25
2010	58	37		F7	Upper	F	1			PRT	4							PRT		Natural	8	6	5	0.25		Basalt	vesicular
2009	155	14		G7	Lower	R3	1			PRT	3		7	1				PRT_polishing		Natural	8	5	4	0.25		Gabbro
2004				G7	Upper	F	2			PRT	2		5	2+3				PRT_hammering		Natural	8	7	4	0.249
2004	59	14		I7	Lower	A	1			PRT	4		6	3				PRT_hammering		Natural	11	9	1	0.248		Basalt	compact
2006	180	32		G7	Upper	F	1			PRT	2		1	1				PRT_polishing		Natural	7	5	4	0.245		Diorite
2002	41	8		G8	Upper		2			PRT	4		6	3				PRT_hammering		Natural	10	7	5	0.244
1999	19	13		J5	Lower		2			PRT	2							PRT		Natural	7	7	3	0.242		Basalt	compact
2011	283						1			PRT	3		7	2				PRT_pounding		Natural	5	5	5	0.233		Basalt
2014	74	19		F4	Lower	E	1			A	1			1				A_flat		Natural	11	6	4	0.233		Tuff
2009			53				1			PS	1		2							Grinding	8	5	5	0.23		Basalt	vesicular
2001	125	59		H7	Upper	F	1			PRT	1		6	3				PRT_hammering		Natural	6	5	5	0.23
2006	10	7		H7	Upper	P1	1			PRT	2		7	1				PRT_polishing		Natural	7	5	4	0.23
2003	73	1		J5	Lower	R1	1			PRT	2		1	2				PRT_pounding		Natural	9	7	4	0.228		Volcanic rock
2007	144	19		G7	Upper	F	1			PRT	3		7	1+2				PRT_polishing		Natural	7	5	3	0.228		Diorite
2001	33	1		J7	Lower	A	1			PRT	2							PRT		Natural	8	7	3	0.227
2011	293	35		G5	Lower	R4	1			PRT	2		3	2				PRT_pounding		Natural	10	6	4	0.223		Tuff
2004	32	16		H7	Upper	P1	1			PRT	2		2	1				PRT_polishing		Natural	8	6	3	0.223		Gabbro
2005	23	8		G7	Upper		1			PRT	2							PRT		Natural	11	9	4	0.222
2007	112	13		F8	Lower	E	1			PRT	2		3	3				PRT_hammering		Natural	7	6	4	0.222		Basalt	compact
2008	74	13		H7	Upper	P1	1			PRT	2		7	1				PRT_polishing		Natural	8	5	4	0.222		Basalt	compact
2003	11	3		J7	Lower	A	1			PRT	2		1	2				PRT_pounding		Natural	12	10	4	0.218		Tuff
2002			99	G8	Upper		2			PRT	4		6	2				PRT_pounding		Natural	5	5	5	0.217
2008	32	4		F7	Upper	F	2			PRT	2		2	4				PRT		Natural	6	5	4	0.217		Basalt	compact
2004	68	19		H7	Upper	F	1			A	3			1				A_flat		Flaked	8	6	3	0.215
1997			33	I4	Lower	R2	1			PRT	3							PRT		Natural	6	5	4	0.212
2010	68	47		F7	Upper	F	1			PRT	2		1	1				PRT_polishing		Flaking	8	7	4	0.211		Basalt	burned
2014	48	10		F4	Lower		2			D	2				2			D_frg		Flaking	10	6	4	0.211		Basalt	compact
2006	135	17		G8	Upper		1			PRT	2		1	1				PRT_polishing		Natural	5	5	4	0.209		Volcanic rock	burned
1998		2	41	I5	Lower	H	1			PRT	4							PRT		Natural	13	11	6	0.206
2001	68	27		H7	Upper	F	1			PRT	1		3	3				PRT_hammering		Natural	6	6	5	0.204		Basalt	burned
2006	52	45		G7	Upper	F	1			A	3							A_flat		Natural	8	8	6	0.201
2010	67	46		F7	Upper	F	1			PRT	1							PRT		Natural	9	8	6	0.2		Diorite
2009	127	21		F7	Upper	F	1			B	1									Grinding	7	6	6	0.2		Basalt	compact
2011			4				1			PRT	2		3	3				PRT_hammering		Natural	8	6	5	0.2		Volcanic rock
2011			1				2			PRT	2							PRT		Natural	5	6	5	0.2		Basalt	compact
2009	111	8		F8	Upper	F	2			PRT	2		3	3				PRT_hammering		Natural	11	9	4	0.2		Rhyolite	dark
2016	13	1		G6	Lower		1			PRT	2		7	1				PRT_polishing		Natural	8	5	4	0.2		Basalt	compact
2007	77	31		H6	Lower	C	1			A	1			2				A_groove		Natural	10	9	3	0.2	4 grooves	Tuff
2009	122	12		F7	Upper	F	1			PRT	2							PRT		Natural	10	9	3	0.2
2009			38	F8	Upper	F	1			PRT	2		4	3				PRT_hammering		Natural	11	6	3	0.2		Basalt	compact
2005	12	5		G7	Upper	P1	1			PRT	3							PRT		Natural	9	6	3	0.2		Basalt
2017	58	28		E6	Lower	R3	1			PRT	2		7	2				PRT_pounding		Natural	9	6	3	0.2		Basalt	vesicular
2002		2	101	G8	Upper		2			PRT								PRT		Natural	8	3	4	0.199
2002	130	56		G8	Upper		2			PRT	4							PRT		Natural	10	8	2	0.198
2013	79	24		F5	Lower	E	1			PRT	3		7	1				PRT_polishing		Natural	6	5	4	0.194		Gabbro
2002	99	50		H8	Upper	F	1			PRT	2		2	2				PRT_pounding		Natural	7	5	3	0.194
2008	166	27		F8	Upper	F	2			PRT	2							PRT		Natural	8	6	4	0.188		Rhyolite
2011	77	20		F6	Lower	E	1			B										Grinding	6	6	6	0.187		Andesite
2008	43	15		F7	Upper	F	1			PRT	2							PRT		Natural	8	6	3	0.185		Volcanic rock	Burned
2007	22	2		I7	Lower	R3	1			PRT	2		1	5				PRT		Grinding	8	8	3	0.183	Dia1=18 mm
1999	19	13		J5	Lower		2			PRT	4							PRT		Natural	8	5	4	0.182		Basalt	compact
2000	88	29		J6	Lower	A	1			A	2							A_flat		Natural	9	7	6	0.18		Tuff
2006	136	16		G8	Upper		1			PRT	2		2	1				PRT_polishing		Natural	7	6	4	0.18		Volcanic rock
2006	176	31		H6	Lower	C	2			PRT	4		3	3				PRT_hammering		Natural	6	4	3	0.18		Basalt	compact
2007	138	16		G7	Lower	R3	1			PRT	4							PRT		Natural	8	5	4	0.179		Amphibolite
2006	137	30		G7	Upper	F	1			PRT	2		4	3				PRT_hammering		Natural	6	5	4	0.179		Volcanic rock
2004	44	7		J6	Lower	A	1			PRT	2							PRT		Natural	9	7	6	0.178
2003	19	3		J6	Lower	A	1			PRT	2		1					PRT		Grinding	12	6	4	0.178		Tuff
2009			49	H8	Upper	F	1			PRT	3		7	1				PRT_polishing		Natural	8	5	4	0.17		Quartz
2006	92	13		F8	Upper	R5	1			PRT	2		1	1				PRT_polishing		Natural	7	5	3	0.17		Basalt	compact
2008	38	14		F8	Upper	F	1			PRT	2		6	3				PRT_hammering		Natural	7	6	3	0.166		Volcanic rock	Burned
2002		2	103	G8	Upper		1			PRT	1							PRT		Natural	7	6	5	0.165
2008	76	11		H7	Upper	P1	1			PRT	3		7	1				PRT_polishing		Natural	7	5	3	0.163		Quartz
2002	75	37		G8	Upper	F	1			PRT	3							PRT		Grinding	8	4	3	0.163
2009	227	43		G6	Lower	E	1			PS	1			2						Natural	9	4	4	0.16		Andesite	dark
2008	122	62		F8	Upper	F	1			PRT	2		1	2				PRT_pounding		Natural	9	8	3	0.16		Volcanic rock	Burned
2014	67	11		G4	Lower	D	1			PRT	2		1	2				PRT_pounding		Natural	6	5	3	0.16		Basalt	compact
2011	76	19		F6	Lower	E	2			PRT	2		1	1				PRT_polishing		Natural	0	0	0	0.16		Quartzite
2006	20	8		G8	Upper	F	1			PRT	2		5	1				PRT_polishing		Natural	6	6	4	0.158		Basalt	compact
2005	37	2		I7	Lower	R3	2			PRT	4		3	3				PRT_hammering		Natural	5	5	3	0.158		Basalt	compact
2003	3	1		H7	Lower	R3	1			PRT	2							PRT		Natural	8	7	2	0.156		Basalt	vesicular
2010	155	27		G6	Lower	E	2			PRT	2		7	1				PRT_polishing		Natural	0	0	0	0.156		Quartz
1999	19	13		J5	Lower		1			PRT	2		1	1				PRT_polishing		Natural	8	6	2	0.155		Limestone
2008	127	68		F8	Upper	F	1			PRT	4		7	1				PRT_polishing		Natural	8	6	2	0.155		Basalt	compact
2007	65	9		H7	Upper	P1	1			PRT	3		3	2				PRT_pounding		Natural	6	4	3	0.15		Sandstone
2009			48	G6	Lower	R3	1			PRT	3		7	1				PRT_polishing		Natural	7	7	2	0.15		Quartz
2007	62	12		H7	Upper	P1	1			PRT	2		2	1				PRT_polishing		Natural	6	5	3	0.149		Basalt	compact
1999	19	13		J5	Lower		1			PRT	4							PRT		Natural	7	4	4	0.148		Igneous rock
2002	160	57		I6	Lower	A	1			PRT	2		1	5				PRT		Natural	8	6	2	0.147
2005	3	2		G8	Upper		1			B	1									Grinding	6	5	5	0.144
2013	101	29		F5	Lower	E	1			PRT	2		1	1				PRT_polishing		Natural	7	6	3	0.142
2013	111	35		E9	Upper	G	1			PRT	2		2	1				PRT_polishing		Natural	7	6	3	0.142		Quartz
2013	99	26		F5	Lower	E	1			PRT	2		2	1				PRT_polishing		Natural	7	5	3	0.142		Limestone
2002	140	1		J7	Lower	A	1			A	2							A_flat		Natural	10	3	4	0.141
2005	47	22		H7	Upper	P1	1			PRT	2		1	1				PRT_polishing		Natural	6	5	4	0.137		Basalt	compact
2005	6	2		G7	Upper	P1	1			PRT	3		7	3				PRT_hammering		Grinding	6	4	4	0.136
2006	40	10		G8	Upper		1			PRT	4							PRT		Natural	7	7	4	0.131
2003	63	19		J7	Lower	A	1			A	1			1				A_flat		Grinding	11	4	5	0.13		Tuff
2012	164	28		F5	Lower	E	1			PRT	4		1	1				PRT_polishing		Natural	7	5	3	0.13		Quartz
2010	4	5		F7	Upper	F	1			PRT	2		1	1				PRT_polishing		Natural	6	5	3	0.13		Quartz
2010	117	18		H6	Lower	C	1			PRT	2		7	1				PRT_polishing		Natural	6	5	3	0.13
2010			24	G6	Lower	R4	1			PRT	2		1	1				PRT_polishing		Natural	9	5	3	0.127		Quartz
2014	31	4					1			PRT	2		3	3				PRT_hammering		Natural	6	5	4	0.126		Dacite
2008	101	18		H7	Upper	P1	1			D								D_other		Natural	8	6	4	0.123		Tuff
2008	119	50		F8	Upper	F	1			A	1			1				A_flat		Natural	11	10	3	0.123		Tuff
2006			45				2			PRT								PRT		Natural	5	4	3	0.123		Basalt	compact
2008	23	3		H7	Upper	P1	1			A	2			2				A_groove		Natural	8	7	6	0.121		Tuff
1997			34	I4	Lower	R2	1			PRT	2							PRT		Natural	6	5	4	0.12
2009	229	47		G6	Lower	E	1			PRT	2		7	1				PRT_polishing		Natural	7	6	3	0.12		Quartz
2009	67	27		G6	Lower	E	1			PRT	2		2	1				PRT_polishing		Natural	7	5	3	0.12		Limestone
2011	157	29		G5	Lower		2			PRT	4			1				PRT_polishing		Natural	0	0	0	0.12		Sandstone
2002	119	42		I6	Lower	A	1			PRT	2		1	2				PRT_pounding		Natural	7	4	3	0.119
2011	89	18		G7	Upper	F	1			PRT	2		1	2				PRT_pounding		Natural	9	8	4	0.118		Tuff
2007	48	1		H7	Upper	F	2			PRT	1							PRT		Natural	6	5	3	0.117		Basalt	compact
2011	134	4		F7	Upper	F	1			B										Grinding	4	4	4	0.113		Limestone
2014	4	2					1			PRT	1		1	5				PRT		Natural	8	8	4	0.111		Tuff
2013	58	5		F6	Lower	E	2			D	1				1			D_frg		Flaking	7	0	3	0.111		Basalt	vesicular
2006	187						1			PRT	2							PRT		Natural	5	5	4	0.11
2009	76	4		G7	Lower	R3	1			PRT	2		1	2				PRT_pounding		Natural	8	6	3	0.11		Tuff
2008	91	21		G7	Upper	F	1			PRT	2		1	1				PRT_polishing		Natural	8	4	3	0.11		Sedimentary rock
2004	55	5		G7	Upper	F	1			PRT	1		5	3				PRT_hammering		Natural+grinding	7	7	3	0.109		Rhyolite
2002	112	3		G9	Upper		2			PRT	2		1					PRT		Natural	6	6	3	0.109
2011	146	25		G5	Lower	R4	2			PRT	2		1	1				PRT_polishing		Natural	0	0	0	0.106		Basalt	compact
1996			27	K5	Lower		1			PRT	2		7	1				PRT_polishing		Natural	4	4	4	0.104		Quartz
2005	29	14		H7	Upper	P1	1			A	1							A_flat		Grinding	11	6	3	0.104		Tuff
2004	3	1		G7	Upper	F	1			PRT	2		1					PRT		Natural	10	7	4	0.101		Tuff
2007	24	5		I6	Lower	R3	2			PRT	2		2	5				PRT		Grinding	5	7	5	0.1		Tuff
2010	198	17		F7	Upper	F	1			PRT	4							PRT		Natural	8	7	4	0.1		Basalt	compact
2009	135	17		F7	Lower	R3	1			B										Grinding	5	4	4	0.1		Gabbro
2009	167	16		F8	Upper	G	1			PRT	2							PRT		Natural	9	7	3	0.1		Gabbro
2009	114	10		F7	Upper	F	1			PRT	2							PRT		Natural	8	5	2	0.1		Basalt	compact
2012	141	22		F5	Lower	E	2			PRT	2		1	1				PRT_polishing		Natural	0	0	0	0.098		Orthoquartzite
2014	116	17		E4	Lower		2			D	1				1			D_frg		Flaking	7	0	5	0.094		Rhyolite
1996				K5	Lower		1			B										Grinding	4	4	4	0.094		Quartz
2004	25	7		H7	Upper	F	1			PRT	2		2	1				PRT_polishing		Natural	9	5	3	0.094		Volcanic rock	burned
2012	85	21		F6	Lower	E	1			PRT	4		1	1				PRT_polishing		Natural	6	5	4	0.093		Quartz
2002	57	19		G8	Upper		1			PRT	2		7					PRT		Natural	10	8	4	0.091
1998	27	1		I4	Lower		1			PRT	2							PRT		Natural	7	6	4	0.091
2014	28	2		G4	Lower		1			PRT	2		7	1				PRT_polishing		Natural	6	5	3	0.091		Sedimentary rock
2009			37	F8	Upper	R5	1			PRT	2		3	2				PRT_pounding		Natural	5	5	4	0.09		Calcite
2017	25	5		F4	Lower		1			B										Grinding	4	4	4	0.09		Ignimbrite	local
2009	207	10		F9	Lower	G	1			PRT	2		7	1				PRT_polishing		Natural	8	4	3	0.09		Limestone
2009	249	28		F9	Upper	G	1			PRT	2		7	1				PRT_polishing		Natural	7	4	3	0.09		Dacite
2005	55	19		G7	Upper	F	1			PRT	2		6	2				PRT_pounding		Natural	6	4	3	0.09		Sedimentary rock
2008	18	9		F8	Upper	R5	2			PRT	2							PRT		Natural	0	0	0	0.09		Ignimbrite	local
2014	5	2		F4	Lower	R4	1			PRT	3		2	1				PRT_polishing		Natural	6	5	4	0.089		Basalt	compact
1996	2						1			PRT	3		7	1				PRT_polishing		Natural	4	4	4	0.086		Quartz
1996			31	K4	Lower	B	1			PRT	2							PRT		Natural	4	4	3	0.085
2011	243	48		F6	Lower	E	2			PRT	3		2	5				PRT		Flaking	5	5	4	0.084		Basalt	compact
2011	115	6		G5	Lower	R4	1			PRT	4		1	2				PRT_pounding		Natural	5	5	3	0.084		Limestone
2002	135	49		I6	Lower	A	1			PRT	2		1					PRT		Natural	8	4	2	0.084
2005	23	8		G7	Upper		1			B	1									Grinding	4	4	4	0.081		Limestone
1996			32	K4	Lower	B	1			PRT	2		2	5				PRT		Natural	8	6	3	0.081		Tuff
2004	11	4		K7	Lower	A	2			PRT	2		3	2				PRT_pounding		Natural	3	7	5	0.08		Quartzite
2011	237	11		F7	Upper	F	1			PRT	2		7	1				PRT_polishing		Natural	8	6	4	0.08		Dacite
2008	169	33		H7	Upper	P1	1			D								D_other		Natural	7	6	3	0.08		Tuff
2003	75	18		H7	Upper	F	1			PRT	2		1					PRT		Natural	7	5	3	0.079		Dacite
2002	168	15		H7	Upper	P1	1			PRT	2			1				PRT_polishing		Natural	6	4	2	0.079
1999	19	13		J5	Lower		1			PRT	2							PRT		Natural	5	4	2	0.078		Basalt	compact
2002	141	2		J7	Lower	A	1			PRT	2		1	2				PRT_pounding		Natural	11	7	3	0.077
2011	9	2		F6	Lower	E	2			PRT	2		2	1				PRT_polishing		Natural	0	0	0	0.077		Limestone
1998			45	K5	Lower		1			B										Grinding	4	3	3	0.076		Basalt	compact
2004	56	2		I6	Lower	R1	1			B	1									Grinding	5	5	4	0.075		Tuff
2003	10	2		J7	Lower	A	1			PRT	4							PRT		Natural	5	3	3	0.073		Gabbro
2017	36	1		F6	Lower		2			D	1				1			D_other		Flaking	8	0	3	0.073		Volcanic rock	burned
2001			95				1			PRT	2		1	2				PRT_pounding		Natural	4	3	4	0.072
2010	8	3		F8	Upper	F	1			PRT	2		1	5				PRT		Natural	8	5	3	0.072		Tuff
2008	174	26		F8	Upper	G	1			PRT	4		7	1+2				PRT_polishing		Natural	4	5	2	0.072		Basalt	compact
2011	156	30		G6	Lower	E	1			PRT	2		1	2				PRT_pounding		Natural	9	6	4	0.071		Pumice
2005	32	16		H7	Upper	P1	1			PRT	2		1	2				PRT_pounding		Natural	6	5	3	0.071		Pumice
2001			112				1			PRT	2		1	1				PRT_polishing		Natural	4	4	4	0.07		Hematite
2009	53	15		H6	Lower	C	1			PRT	2		4	2				PRT_pounding		Natural	6	5	3	0.07		Rhyolite
2006			49	G7	Upper	F	1			PRT	2		7	1				PRT_polishing		Natural	6	4	3	0.07		Quartz
2014	59	18		E4	Lower	P3	2			PRT				1				PRT_polishing		Natural	0	0	0	0.07
2001	110	39		H7	Upper	F	1			PRT	2							PRT		Natural	6	5	3	0.069		Tuff
2011	145	11		F9	Upper	G	2			AXE								PRT_hammering	PRT_hammering	Grinding	6	3	3	0.069	Base of axe	Gabbro
2007			40	H6	Lower	C	1			PRT	2		1	1				PRT_polishing		Natural	5	4	3	0.068		Quartz
2010	40	1		G6	Lower	C	2			D								D_other		Grinding	0	0	0	0.067		Pumice
1999	34	5		H7	Upper	F	1			B										Grinding	6	6	6	0.065		Ignimbrite
2014	105	35		F4	Lower	E	1			B										Grinding	4	4	4	0.065		Tuff
2004			2	I7	Upper	P1	1			PRT	4		7	3				PRT_hammering		Flaking	5	4	3	0.064
2013	34	6		E8	Upper	G	1			A	1			1				A_flat		Natural	9	7	3	0.063		Pumice
2007			42	H6	Lower	C	1			OTHER										Natural	5	5	3	0.063	Pigment	Limonite
2014	92	7					1			PRT	2		2	1				PRT_polishing		Natural	7	4	2	0.063		Limestone
2002	153	4		J5	Lower	B	1			PRT	2		1	1				PRT_polishing		Natural	7	2	3	0.062
2006	48	24		G8	Upper	G	2			AXE										Grinding	6	5	2	0.061	Body fragment	Metabasite
2011	155	30		G5	Lower	R4	2			PRT	2		1	1				PRT_polishing		Natural	0	0	0	0.061		Basalt	compact
2014	77	22		F4	Lower	E	1			B										Grinding	4	4	4	0.06		Dacite
2017	82	11		G6	Lower		1			B										Grinding	4	4	4	0.059		Basalt	compact
2002	102	47		H8	Upper	F	1			PRT	2							PRT		Natural	5	4	2	0.059
2009	133	18		F7	Lower	R3	1			B										Grinding	4	4	4	0.057		Rhyolite
2002	26	10		I6	Lower	C	2			B										Grinding	4	4	3	0.057
2004	24	5		G7	Lower	R3	1			PRT	2			1				PRT_polishing		Natural	4	3	3	0.057
1996			28	K5	Lower	A	2			PRT	2							PRT		Natural	5	4	3	0.057
2009	18	6		F7	Lower	R3	2			AXE									PRT	Grinding	6	5	2	0.057	Body fragment
2010	31	4		H7	Upper	F	1			B										Grinding	4	4	4	0.056		Basalt	compact
2017	73	33		E6	Lower	R3	1			PRT	2		2	2				PRT_pounding		Natural	6	5	3	0.056		Dacite
2012	208	45		F5	Lower	E	1			OTHER										Natural	9	6	4	0.055	Pendant?	Tuff
2009	73	30		G6	Lower	E	1			B										Grinding	4	4	4	0.055		Ignimbrite	local
2011	21	4		E9	Upper	G	1			B										Grinding	4	4	4	0.055		Indeterminable
2005	34	18		H7	Lower	R3	1			PRT	2							PRT		Natural	7	3	3	0.055		Tuff
2009			35	G6	Lower		2			PRT								PRT		Natural	0	0	0	0.055		Quartz
2002	128	47		I6	Lower	A	2			PRT	2		7					PRT		Grinding	6	3	3	0.054
2011	298	1		H6	Lower	C	1			PRT	2		2	2				PRT_pounding		Natural	8	5	4	0.053		Tuff
2006	66	3		G8	Upper	G	1			B										Grinding	4	4	4	0.053		Ignimbrite	local
2013	69	14		F5	Lower	E	1			B										Grinding	4	4	4	0.052		Tuff
2002	21	5		I6	Lower	H	2			A	2			2				A_groove		Natural	6	6	3	0.052
2002	111	53		G8	Upper		1			PRT	2							PRT		Natural	6	3	2	0.052
2010	9	1		H7	Upper	F	1			B										Grinding	4	4	4	0.051		Ignimbrite	local
2008	98	31		F8	Upper	F	1			PRT	2		1	1				PRT_polishing		Natural	5	4	2	0.051		Quartz
2010	66	45		F7	Upper	F	1			D								D_other		Flaking	12	8	6	0.05		Dacite
2009	189	20		F9	Upper	G	1			PRT	2							PRT		Natural	10	7	5	0.05		Tuff
2009	250	50		G6	Lower		1			A	2			1				A_flat		Grinding	9	6	4	0.05		Tuff
2010	134	5		F6	Lower	E	1			B										Grinding	4	4	4	0.05		Sedimentary rock
2013	69	14		F5	Lower	E	1			B										Grinding	4	4	4	0.05
2009	226	51		G6	Lower		1			B										Grinding	4	4	3	0.05		Basalt	compact
2011	25	5		G6	Lower	E	1			B										Grinding	4	4	3	0.05		Rhyolite
2005	13	1		G9	Upper	R5	1			B	1									Grinding	4	3	3	0.05		Limestone
2010	195	31		E8	Upper	R5	1			B										Grinding	3	3	3	0.05
2010	76	26		F7	Upper	F	1			PRT	2		7	1				PRT_polishing		Natural	5	4	2	0.05		Indeterminable
2010	182	12		H6	Lower	C	1			PRT	4		7	1				PRT_polishing		Natural	5	4	2	0.05		Limestone
2015	115	2		G5	Lower		2			D	1				1			D_frg		Flaking	7	0	3	0.049		Dacite
2006	22	9		G8	Upper	F	1			B										Grinding	5	5	5	0.048		Tuff
2004	69	5		I6	Lower	R1	1			PRT	2							PRT		Natural	5	3	2	0.048		Quartz
2009	32	1		F8	Upper	G	1			B										Grinding	4	4	4	0.047		Ignimbrite	local
2003	74	17		H7	Upper	F	1			PRT	2							PRT		Natural	5	3	3	0.047		Basalt	compact
2007	35	4		G8	Upper		1			PRT	4		1	2				PRT_pounding		Natural	5	5	2	0.047		Tuff
2007	21	8		G8	Upper	F	1			B	1									Grinding	3	3	3	0.046
2007	85	25		H6	Lower	C	1			B	1									Grinding	3	3	3	0.046
2009	66	28		G6	Lower		1			B										Grinding	3	3	3	0.046		Amphibolite
2004	33	14		H7	Upper	P1	2			PRT	2			1				PRT_polishing		Natural	9	6	6	0.045		Basalt	compact
2002	40	18		I6	Lower	C	1			B										Grinding	4	4	4	0.045
2010	19	4		G7	Lower	R3	1			PRT	2		1	2				PRT_pounding		Natural	6	4	3	0.045		Tuff
2010	146	7		F9	Upper	G	1			B										Grinding	3	3	3	0.045		Sedimentary rock
2002	91	32		I6	Lower	C	1			B										Grinding	4	4	3	0.044
2017	21	1		E6	Lower		1			B										Grinding	3	3	3	0.044		Quartz
2007	72	12		G7	Upper	F	1			D								D		Grinding	6	4	3	0.043		Tuff
2005	31			G7	Upper	F	1			PRT	2			1				PRT_polishing		Natural	3	4	3	0.043
2017	92	40		E6	Lower	R3	1			B										Grinding	4	4	4	0.042		Volcanic rock
2010	50	22		G6	Lower	R4	1			B										Grinding	3	3	3	0.042		Rhyolite
2012	33	16		F6	Lower	E	2			D	1				1			D_frg		Flaking	0	0	0	0.042		Dacite
2014	62	7		F7	Upper	F	1			PRT	2		2	1				PRT_polishing		Natural	6	6	4	0.041		Pumice
2011	333	81		G5	Lower	R4	1			B										Grinding	3	3	3	0.041		Volcanic rock
2011	13	10		G6	Lower	E	1			PRT	2		7	1				PRT_polishing		Natural	6	3	2	0.041		Limestone
2012	170	33		F5	Lower	E	1			B										Grinding	4	4	4	0.04		Chert
2009	241	31		F7	Lower	R3	1			B										Grinding	4	4	3	0.04		Volcanic rock	burned
2009	134	12		F9	Upper	G	1			B										Grinding	3	3	3	0.04		Volcanic rock	burned
2017	71	32		E6	Lower		2			D	1				1			D_frg		Flaking	5	0	0	0.04		Dacite
2011	191	33		G6	Lower		2			PRT	2		1					PRT		Natural	0	0	0	0.04		Tuff
2005	20	6		H7	Upper	P1	1			B	1									Grinding	4	4	4	0.039		Tuff
2012	46	1		E9	Upper	G	1			PRT	2		1	2				PRT_pounding		Natural	7	5	3	0.039		Tuff
2008	94	28		G7	Upper	F	1			PRT	4		7	1				PRT_polishing		Natural	6	3	2	0.039		Orthoquartzite
2002	23	11		I5	Lower	H	1			PRT	2							PRT		Natural	4	3	2	0.039
2003	30	11		J7	Lower	A	1			A	3			2				A_groove		Natural	8	5	4	0.038		Tuff	Pumice
2012	143	27		F6	Lower	E	1			B										Grinding	5	5	4	0.038		Tuff
2017	91	39		E6	Lower	R3	1			B										Grinding	4	4	4	0.038		Ignimbrite	local
2011	20	11		F6	Lower	E	1			B										Grinding	4	4	3	0.038		Basalt	compact
2003	43	18		I6	Lower	R1	2			B										Polishing	4	4	2	0.037		Limestone
2003	29	10		J7	Lower	A	1			A	3			2				A_groove		Natural	7	5	4	0.036		Tuff
2008	80	24		F6	Lower	E	1			B										Grinding	4	4	3	0.036
2002	32	14		I6	Lower	C	1			B										Grinding	3	3	3	0.036
2002		2	104	G8	Upper		2			PRT								PRT		Natural	10	4	1	0.036
2012	32	15		F6	Lower	E	1			B										Grinding	4	4	4	0.035		Indeterminable	burned
2009	139	17		F9	Upper	G	1			PRT	2		7	2				PRT_pounding		Natural	5	4	3	0.035		Dacite
2009	107	11		F9	Upper	G	1			PRT	3		7	1				PRT_polishing		Natural	4	3	3	0.035		Gabbro
2017	70	19		E6	Lower	R3	1			B										Grinding	3	3	3	0.035		Dacite
2001	126	60		H7	Upper	F	1			PRT	2							PRT		Natural	5	4	3	0.034		Tuff
2008	113	47		F8	Upper	F	1			B	1									Grinding	4	3	3	0.034		Tuff
2011	57	21		G6	Lower	E	2			D	1				1			D_frg		Flaking	0	0	0	0.034		Tuff
2012	75	17		F6	Lower	E	1			PRT	4		7	1				PRT_polishing		Natural	5	4	2	0.033		Marble
2006	184	39		H6	Lower	C	1			B										Grinding	4	4	3	0.032		Ignimbrite	local
2003	66	8		H7	Upper	P1	1			B										Polishing	3	3	3	0.032		Quartz
2010	168	23		F8	Upper	R5	1			B										Grinding	3	3	3	0.032		Tuff
2010	169	19		F8	Upper	R5	1			B										Grinding	3	3	3	0.032		Sedimentary rock
2015	115	2		G5	Lower		2			D	1				1			D_frg		Flaking	0	0	3	0.032		Dacite
2002	52	22		I6	Lower	A	1			B										Grinding	4	3	4	0.031
2006	62	10		F8	Upper	R3	1			PRT	4		1	2				PRT_pounding		Natural	5	4	3	0.031		Tuff
2011	167	27		G5	Lower		1			B										Grinding	3	3	3	0.031		Indeterminable
2011	109	13		G5	Lower	R4	1			D	1				1			D		Flaking	5	4	2	0.031		Tuff
1999			68	J5			2			AXE									PRT	Grinding	5	3	2	0.031		Diorite
2002	90	31		I6	Lower	C	1			B										Grinding	4	3	3	0.03
2008	29	3		F7	Upper	F	1			B	1									Grinding	4	3	3	0.03
2006	71	2			Upper		1			B										Grinding	3	3	3	0.03		Basalt	compact
2008	112	49		F8	Upper	F	1			B	1									Flaking+polishing	3	3	3	0.03		Indeterminable	Burned
2008	113	47		F8	Upper	F	1			B										Grinding	3	3	3	0.03		Tuff
2011	332	82		G5	Lower	R4	1			B										Grinding	3	3	3	0.03		Ignimbrite	local
2014	95	4		F3	Lower		1			B										Grinding	3	3	3	0.03		Indeterminable
2014	107	39		F4	Lower	R4	1			B										Grinding	3	3	3	0.03		Ignimbrite	local
2012	98	23		E6	Lower	R3	2			PRT				1				PRT_polishing		Natural	0	0	0	0.03
2002	92	33		I6	Lower	C	1			B										Grinding	4	4	3	0.029
2009	66	28		G6	Lower		1			B										Grinding	3	3	3	0.029		Ignimbrite	local
2014	87	29		F4	Lower		1			B										Grinding	3	3	3	0.028		Ignimbrite	local
2010	39	13		F7	Lower	R3	1			PRT	2		7	1				PRT_polishing		Natural	4	3	2	0.028		Sedimentary rock
2012	41	5		G5	Lower		2			AXE									PRT	Grinding	0	0	0	0.028		Green schist
2002	54	41		G8	Upper	F	1			B										Grinding	3	3	3	0.027
2008	17	7		F8	Upper	R5	1			B	1									Grinding	3	3	3	0.027		Rhyolite
2011	23	7		F6	Lower	E	1			PRT	3		1	2				PRT_pounding		Natural	7	5	3	0.026		Pumice
2008	30	4		H7	Upper	P1	2			B	1									Grinding	3	3	3	0.026		Ignimbrite	local
2010	2	1		E8	Upper	F	1			B										Grinding	3	3	3	0.026		Tuff
2017	29	5		F8	Upper	R5	1			B										Grinding	3	3	3	0.026		Dacite
2005	41	15		G7	Upper	F	1			PRT	2		1	5				PRT		Natural	0	0	0	0.026		Tuff
2010	167	24		F8	Upper	R5	1			D	2				1			D_other		Flaking	4	4	3	0.025		Dacite
2002	50	16		G8	Upper	R5	1			B										Grinding	3	3	3	0.025
2002	110	2		G9	Upper		1			B	1									Grinding	3	3	3	0.025		Obsidian
2010	1	4		E8	Upper	F	1			B										Grinding	3	3	3	0.025		Limestone
2012	9	7		F6	Lower	E	1			B										Grinding	3	3	3	0.025		Ignimbrite	local
2014	30	16		F5	Lower	E	1			B										Grinding	3	3	3	0.025		Pumice
2013	35	2		F6	Lower	E	1			PRT	2		1	2				PRT_pounding		Natural	6	4	3	0.024		Tuff
2008	28	6		H7	Upper	P1	1			B	1									Grinding	3	3	3	0.024		Tuff
2010	41	8		F8	Upper	G	1			B										Grinding	3	3	3	0.024		Quartz
2011	108	17		E9	Upper	G	1			B										Grinding	3	3	3	0.024		Tuff
2014	109	41		E4	Lower		1			PRT	1		7	2				PRT_pounding		Natural	6	6	2	0.024		Pumice
2011	72	13		E9	Upper	G	1			B										Grinding	2	2	2	0.024		Green schist
2012	163	27		F5	Lower	E	1			B										Grinding	4	4	4	0.023		Tuff
2007	18	4		I6	Lower	R3	1			B	1									Grinding	3	3	2	0.023		Volcanic rock
1996			30	I4	Lower	R2	1			B										Grinding	4	3	3	0.022		Tuff
2006	185	40		H6	Lower	C	1			B										Grinding	3	3	3	0.022		Sandstone
2008	115	46		F8	Upper	F	1			B	1									Grinding	3	3	3	0.022		Indeterminable	Burned
2009	77	37		G6	Lower	R4	1			B										Grinding	3	3	3	0.022		Basalt	compact
2011	147	19		E9	Upper	G	1			B										Grinding	3	3	3	0.022		Volcanic rock	burned
2012	23	6		E6	Lower		1			B										Grinding	3	3	3	0.022		Dacite
2012	132	13		F5	Lower	E	1			B										Grinding	3	3	3	0.022		Dacite
2002	45	12		G8	Upper		1			B										Grinding	3	3	2	0.022
2011	223	57		G5	Lower	R4	1			B										Grinding	3	3	3	0.021		Ignimbrite	local
2017	28	4		F8	Upper	R5	1			B										Grinding	3	3	3	0.021		Clay
2002	94	35		I6	Lower	C	1			B										Grinding	4	4	3	0.02
2011	95	14		E9	Upper	G	1			B										Grinding	3	3	3	0.02		Indeterminable
2014	36	3		G5	Lower	E	1			B										Grinding	3	3	3	0.02		Dacite
2003	33	14		J7	Lower	A	1			B										Grinding	3	2	2	0.02		Gabbro
2012	138	18		F5	Lower	E	2			B										Grinding	4	4	0	0.02		Pumice
2006	69	8		F8	Upper	R3	1			B										Grinding	3	3	3	0.019		Basalt	compact
2008	6	3		H6	Lower	C	1			B	1									Grinding	3	3	2	0.019		Basalt	compact
2002	46	11		G8	Upper		1			B										Grinding	3	2	2	0.019
2007	70	21		H6	Lower	C	1			B	1									Grinding	2	2	2	0.019		Quartz
2008	89	20		G7	Upper	F	1			PRT	2		2	2				PRT_pounding		Natural	6	5	2	0.018		Pumice
2003	26	10		I6	Lower	R3	1			PRT	2		1					PRT		Natural	5	3	2	0.018		Tuff
2010	99	6		G6	Lower	C	1			PRT	2		1	2				PRT_pounding		Natural	4	3	3	0.017		Tuff
2011	220	28		G7	Upper	F	1			B										Grinding	3	3	3	0.017		Dacite
2017	37	6		F8	Upper	R5	2			D	1				1			D_frg		Flaking	6	0	0	0.017		Basalt	vesicular
2005	48	3		I7	Lower	R3	1			B										Grinding	3	3	3	0.016		Tuff
2007	2	4		F8	Upper	F	2			B	1									Grinding	3	3	2	0.016		Ignimbrite	local
2008	71	15		H7	Upper	P1	1			B	1									Grinding	3	3	2	0.016		Indeterminable	Burned
2002	143	50		I6	Lower	A	1			B	1									Grinding	2	2	2	0.016		Serpentinite
2008	126	67		F8	Upper	F	1			B	1									Grinding	2	2	2	0.016		Serpentinite
2011	55	23		G6	Lower	R4	1			B										Grinding	2	2	2	0.016		Granite
2006	49	1		F8	Upper	G	1			B										Grinding	4	4	4	0.015		Tuff
2011	136	18		G5	Lower	R4	2			A	3			2				A_groove		Natural	5	4	3	0.015		Tuff
2006	186	38		H6	Lower	C	1			B										Grinding	3	3	3	0.015		Tuff
2006	70	4		F8	Upper	G	1			B										Grinding	3	3	3	0.015		Tuff
2011	110	15		E9	Upper	G	1			B										Grinding	3	3	3	0.015		Ignimbrite	local
2002	18	3		I6	Lower	R1	2			D	2							D_frg		Grinding	5	3	2	0.015
2006	174	12		H6	Lower	C	1			B										Grinding	2	2	2	0.015		Tuff
2008	70	10		H6	Lower	C	1			B										Grinding	2	2	2	0.015
2002	93	34		I6	Lower	C	1			B										Grinding	3	3	3	0.014
2011	334	80		G5	Lower	R4	1			B										Grinding	3	3	3	0.013		Ignimbrite	local
2006	188	6		G7	Upper	F	1			B										Grinding	2	2	2	0.013		Tuff
2008	24	5		G7	Upper	F	1			B	1									Grinding	2	2	2	0.013		Limestone
2009	31	9		H6	Lower	C	1			B										Grinding	3	3	3	0.012		Pumice
2011	75	22		F6	Lower	E	1			PRT	3		7	2				PRT_pounding		Natural	4	4	2	0.012		Pumice
2006	61	11		F8	Upper	R5	1			B										Grinding	2	2	2	0.012		Tuff
2011	24	10		F6	Lower	E	1			PRT	1		7	1				PRT_polishing		Natural	3	3	1	0.012		Limestone
2009	56	3		F8	Upper	G	1			B										Grinding	3	3	3	0.011		Tuff
2009			43	H6	Lower	C	2			B										Grinding	2	0	0	0.011		Silicite
2002	65	27		G8	Upper		1			B										Grinding	3	3	3	0.01
2008	88	22		F8	Upper	G	1			PRT	2		1	2				PRT_pounding		Natural	4	4	2	0.01		Tuff
2011	22	6		F6	Lower	E	1			B										Grinding	2	2	2	0.01		Sedimentary rock
2017	15	2		G6	Lower		1			B										Grinding	2	2	2	0.01		Tuff
2017	74	4		G6	Lower		1			B										Grinding	2	2	2	0.01		Clay
2008	105	51		F8	Upper	F	2			AXE										Grinding	3	3	1	0.01	Cutting part	Green schist
2011	229	8		E8	Upper	R5	1			PRT	2		7	2				PRT_pounding		Natural	4	3	3	0.009		Pumice
2012	81	14		E6	Lower		1			B										Grinding	3	3	3	0.009		Pumice
2006	127	9		F8	Upper	R5	1			B										Grinding	2	2	2	0.009		Tuff
2008	15	8		F8	Upper	R5	1			B	1									Grinding	2	2	2	0.009		Basalt	compact
2010	52	3		H6	Lower	C	1			A	2			1				A_flat		Natural	5	2	2	0.007		Tuff
2006	171	27		H6	Lower	C	2			AXE										Grinding	3	2	2	0.007	Back part	Metabasite
2014	84	1		G3	Lower	D	1			OTHER										Grinding	4	4	1	0.006	Circular shape	Tuff
2002	105	26		I6	Lower	A	1			PRT	4							PRT		Natural	3	2	1	0.006
2002	83	2		H7	Upper	P1	1			B										Grinding	3	3	2	0.005
2009	137	27		H6	Lower	C	2			PRT				1				PRT_polishing		Natural	0	0	0	0.005		Radiolarite
2011	194	5		E8	Upper	R5	1			PRT	1		7	1				PRT_polishing		Natural	2	2	1	0.004		Quartz
2011	249	28		E9	Upper	G	2			OTHER										Grinding	0	0	0	0.004	Pendant?	Green schist
2003			26	H7	Upper	P1	1			PRT	2							PRT		Natural	3	1	1	0.002
2014	6	1					2			AXE										Grinding	1	0.3	0	0.002	Cutting part; wide=11 mm, hight=3 mm	Green schist
2008	4	2		F7	Upper	F	1			D								D_other		Grinding	3	2	1	0.01
2003	107	21		J7	Lower	A	1			B										Grinding	1	1	1	0.01		Indeterminable
