# Supplementary material for: Behind the wall: Macrolithic artifacts as testing tools for activities and social structure on a Middle Chalcolithic site in Central Anatolia
Source: PLoS One. 2025 Apr 14;20(4):e0319698. doi: 10.1371/journal.pone.0319698 (PMC11996077; doi:10.1371/journal.pone.0319698)
Supplement: S2 Table — For abbreviations see Table 1. Author D. Pilař. (XLSX) [file pone.0319698.s006.xlsx]

## Sheet: List1
CLASS/TYPE	Igneous rock	Volcanic rock	Basalt vesicular	Basalt compact	Basalt	Andesite	Dacite	Rhyolite	Latite	Ignimbrite	Tuff	Pumice	Obsidian	Plutonic rock	Gabbro	Diorite	Granite	Metamorphic rock	Metabasite	Amphibolite	Serpentinite	Green schist	Marble	Quartzite	Sedimentary rock	Conglomerate	Sandstone	Orthoquartzite	Limestone	Quartz	Calcite	Radiolarite	Chert	Hematite	Limonite
A		2		1			1			1	16	1						1									3
B		6		11		1	7	4		18	24	4	1		2	1	1			1	2	1			4		1		6	5			2
D		3	23	13			8	1			5	1				1	1
L		4	248	13	8	11	37	12		17	7	2			5		6									3	15		1
LM			2	1			2
M		5	40	1	1	2	6	6		21	2
OTHER			1	9	1		1	2			2				9	2	2		2	1		4	2				1								1
PRT	2	19	4	112	10	5	8	5		1	27	9		1	69	14	1			3			1	2	7		4	5	11	34	1	1		1
PS		2	2	2		1
R			1													1
RL			6	1
RM							1			1
RU		2	17			1	3		1	1				1			1
S		1		1			2	2		20	1																1
T		1					2	5		2
U		6	262	45	7	16	29	18	1	3	1			1	5		8									1	25
UL			3							1
V						1	2				3	1											3				1		1
Total	2	51	609			38	109	55	2	86	88	18	1	3	90	19	20	1	2	5	2	5	6	2	11	4	51	5	19	39	1	1	2	1	1
