# Supplementary material for: Behind the wall: Macrolithic artifacts as testing tools for activities and social structure on a Middle Chalcolithic site in Central Anatolia
Source: PLoS One. 2025 Apr 14;20(4):e0319698. doi: 10.1371/journal.pone.0319698 (PMC11996077; doi:10.1371/journal.pone.0319698)
Supplement: S3 Table — For abbreviations see text. Author D. Pilař. (XLSX) [file pone.0319698.s007.xlsx]

## Sheet: table
MA_Class/Type	Lower settlement N	Upper settlement N	Lower settlement perc.	Upper settlement perc.
A	22	19	0.0243094	0.0264993
AXE	3	3	0.00331492	0.0041841
B	76	60	0.0839779	0.083682
D	28	19	0.0309392	0.0264993
L	198	127	0.218785	0.177127
LM	3	1	0.00331492	0.0013947
M	44	29	0.0486188	0.0404463
OTHER	17	14	0.0187845	0.0195258
PRT	207	249	0.228729	0.34728
PS	4	5	0.00441989	0.0069735
R	2	0	0.00220995	0
RD	9	6	0.00994475	0.0083682
RL	2	3	0.00220995	0.0041841
RM	1	1	0.00110497	0.0013947
RU	16	9	0.0176796	0.0125523
S	17	9	0.0187845	0.0125523
T	5	4	0.00552486	0.0055788
U	241	153	0.266298	0.213389
UL	0	3	0	0.0041841
V	10	3	0.0110497	0.0041841
