# Supplementary material for: Behind the wall: Macrolithic artifacts as testing tools for activities and social structure on a Middle Chalcolithic site in Central Anatolia
Source: PLoS One. 2025 Apr 14;20(4):e0319698. doi: 10.1371/journal.pone.0319698 (PMC11996077; doi:10.1371/journal.pone.0319698)
Supplement: S4 Table — Tests of statistical significance, in case of representative groups. Author D. Pilař. (XLSX) [file pone.0319698.s008.xlsx]

## Sheet: table
MA_Subtype	Lower settlement N	Upper settlement N	Lower settlement perc.	Upper settlement perc.
A_flat	11	13	0.02	0.02
A_groove	9	5	0.02	0.01
D	6	11	0.04	0.03
D_other	0	3	0	0.01
L1	23	16	0.06	0.05
L2	19	21	0.07	0.07
L3	0	1	0.01	0.01
L4	5	4	0.02	0.01
L5	4	3	0.02	0.01
LM	1	0	0	0
M1	18	7	0.05	0.04
M2	7	6	0.01	0.01
U1	0	1	0	0
U2	20	9	0.03	0.02
U3	15	11	0.03	0.02
U4	103	78	0.22	0.2
V	0	2	0.02	0.01
PRT	52	66	0.11	0.16
PRT_hammering	18	48	0.04	0.1
PRT_polishing	55	58	0.11	0.11
PRT_pounding	48	49	0.08	0.1
RD	4	4	0.01	0.01
SUPPLY	0	0	0	0
