# Supplementary material for: Behind the wall: Macrolithic artifacts as testing tools for activities and social structure on a Middle Chalcolithic site in Central Anatolia
Source: PLoS One. 2025 Apr 14;20(4):e0319698. doi: 10.1371/journal.pone.0319698 (PMC11996077; doi:10.1371/journal.pone.0319698)
Supplement: S5 Table — Tests of statistical significance, in case of representative groups. Author D. Pilař. (XLSX) [file pone.0319698.s009.xlsx]

## Sheet: 1_values
	Class/Type			Lower settlement	Upper settlement
	A		Count	20	18
		LENGTH (cm)	Mean	14.7	12.3
		WIDTH (cm)	Mean	10	9
		THICKNESS (cm)	Mean	4	5
		WEIGHT (kg)	Mean	0.9022	0.6224
	B		Count	72	58
		LENGTH (cm)	Mean	3.4	3.4
		WIDTH (cm)	Mean	3	3
		THICKNESS (cm)	Mean	3	3
		WEIGHT (kg)	Mean	0.037	0.0452
	D		Count	6	14
		LENGTH (cm)	Mean	12	12.9
		WIDTH (cm)	Mean	11	11
		THICKNESS (cm)	Mean	6	7
		WEIGHT (kg)	Mean	0.9067	0.9363
	L		Count	51	45
		LENGTH (cm)	Mean	35.9	36.9
		WIDTH (cm)	Mean	25	27
		THICKNESS (cm)	Mean	10	11
		WEIGHT (kg)	Mean	13.599	15.6024
	LM		Count	1	0
		LENGTH (cm)	Mean	49	.
		WIDTH (cm)	Mean	32	.
		THICKNESS (cm)	Mean	12	.
		WEIGHT (kg)	Mean	19	.
	M		Count	25	13
		LENGTH (cm)	Mean	28.1	26.8
		WIDTH (cm)	Mean	24	22
		THICKNESS (cm)	Mean	12	13
		WEIGHT (kg)	Mean	12.068	13.0217
	OTHER		Count	11	7
		LENGTH (cm)	Mean	14.2	14.6
		WIDTH (cm)	Mean	10	11
		THICKNESS (cm)	Mean	5	9
		WEIGHT (kg)	Mean	5.7933	6.0143
	PRT		Count	173	221
		LENGTH (cm)	Mean	9.3	9.2
		WIDTH (cm)	Mean	7	7
		THICKNESS (cm)	Mean	4	5
		WEIGHT (kg)	Mean	0.5323	0.6296
	PS		Count	4	5
		LENGTH (cm)	Mean	13.5	17.6
		WIDTH (cm)	Mean	6	8
		THICKNESS (cm)	Mean	5	6
		WEIGHT (kg)	Mean	0.4258	1.2682
	RD		Count	4	4
		LENGTH (cm)	Mean	13.3	11
		WIDTH (cm)	Mean	12	9
		THICKNESS (cm)	Mean	7	6
		WEIGHT (kg)	Mean	1.442	0.831
	RL	LENGTH (cm)	Count	1	2
			Mean	47	43
		WIDTH (cm)	Mean	34	31
		THICKNESS (cm)	Mean	7	11
		WEIGHT (kg)	Mean	17	24.75
	RM		Count	0	1
		LENGTH (cm)	Mean	.	34
		WIDTH (cm)	Mean	.	30
		THICKNESS (cm)	Mean	.	16
		WEIGHT (kg)	Mean	.	12
	RU		Count	13	6
		LENGTH (cm)	Mean	24.9	27.8
		WIDTH (cm)	Mean	17	18
		THICKNESS (cm)	Mean	8	10
		WEIGHT (kg)	Mean	5.9846	6.9167
	S		Count	15	6
		LENGTH (cm)	Mean	8.9	8.5
		WIDTH (cm)	Mean	7	7
		THICKNESS (cm)	Mean	4	7
		WEIGHT (kg)	Mean	2.5947	5.5917
	T	LENGTH (cm)	Count	2	3
			Mean	25.5	29.7
		WIDTH (cm)	Mean	17	26
		THICKNESS (cm)	Mean	6	6
		WEIGHT (kg)	Mean	2.25	3.3083
	U		Count	138	99
		LENGTH (cm)	Mean	23.1	23.6
		WIDTH (cm)	Mean	16	16
		THICKNESS (cm)	Mean	6	6
		WEIGHT (kg)	Mean	2.9006	2.8598
	UL		Count	0	1
		LENGTH (cm)	Mean	.	25
		WIDTH (cm)	Mean	.	16
		THICKNESS (cm)	Mean	.	5
		WEIGHT (kg)	Mean	.	2
	V		Count	0	2
		LENGTH (cm)	Mean	.	16
		WIDTH (cm)	Mean	.	12
		THICKNESS (cm)	Mean	.	7
		WEIGHT (kg)	Mean	.	0.7

## Sheet: 2_U_type
	No statistically significant differences were found.
	Tests of Normality
				Kolmogorov-Smirnova			Shapiro-Wilk
				Statistic	df	Sig.	Statistic	df	Sig.
	U_leng		Lower	0.102	138	0.001	0.936	138	0
			Upper	0.076	99	0.178	0.983	99	0.218
	U_widt		Lower	0.126	138	0	0.909	138	0
			Upper	0.101	99	0.014	0.976	99	0.066
	U_thick		Lower	0.188	138	0	0.908	138	0
			Upper	0.258	99	0	0.826	99	0
	U_weigh		Lower	0.207	138	0	0.821	138	0
			Upper	0.159	99	0	0.892	99	0
	Independent Samples Test
			Levene's Test for Equality of Variances		t-test for Equality of Means
			F	Sig.	t	df	Sig. (2-tailed)	Mean Difference	Std. Error Difference	95% Confidence Interval of the Difference
										Lower	Upper
	LENGTH (cm)	Equal variances assumed	0.001	0.973	-0.823	235	0.411	-0.4671	0.5677	-1.5855	0.6513
		Equal variances not assumed			-0.837	222.792	0.404	-0.4671	0.5583	-1.5673	0.6332
	WIDTH (cm)	Equal variances assumed	0.045	0.833	-0.388	235	0.698	-0.144	0.372	-0.878	0.589
		Equal variances not assumed			-0.392	218.364	0.695	-0.144	0.369	-0.871	0.582
	THICKNESS (cm)	Equal variances assumed	0.56	0.455	-1.033	235	0.303	-0.237	0.229	-0.689	0.215
		Equal variances not assumed			-1.042	217.252	0.299	-0.237	0.227	-0.685	0.211
	WEIGHT (kg)	Equal variances assumed	0.146	0.702	0.214	235	0.83	0.0407312	0.189947	-0.333486	0.414949
		Equal variances not assumed			0.218	222.686	0.828	0.0407312	0.186843	-0.327476	0.408938

## Sheet: 3_PRT_type
	A statistically significant difference was found for the Thickness
	The data do not have a normal distribution. However, the sample compared is sufficiently large (N > 15). The condition of homogeneity of data was not met - the second significance value which does not assume homogeneity of data was used.
	Tests of Normality
				Kolmogorov-Smirnova			Shapiro-Wilk
				Statistic	df	Sig.	Statistic	df	Sig.
	PRT_leng		Lower	0.141	173	0	0.859	173	0
			Upper	0.15	221	0	0.889	221	0
	PRT_widt		Lower	0.124	173	0	0.901	173	0
			Upper	0.146	221	0	0.933	221	0
	PRT_thick		Lower	0.189	173	0	0.852	173	0
			Upper	0.147	221	0	0.905	221	0
	PRT_weigh		Lower	0.354	173	0	0.226	173	0
			Upper	0.281	221	0	0.452	221	0
	Independent Samples Test
			Levene's Test for Equality of Variances		t-test for Equality of Means
			F	Sig.	t	df	Sig. (2-tailed)	Mean Difference	Std. Error Difference	95% Confidence Interval of the Difference
										Lower	Upper
	LENGTH (cm)	Equal variances assumed	0.013	0.91	0.25	392	0.802	0.0928	0.3707	-0.636	0.8216
		Equal variances not assumed			0.25	365.794	0.803	0.0928	0.3717	-0.6381	0.8237
	WIDTH (cm)	Equal variances assumed	0.167	0.683	-0.587	392	0.557	-0.16	0.273	-0.697	0.376
		Equal variances not assumed			-0.583	358.11	0.56	-0.16	0.275	-0.701	0.381
	THICKNESS (cm)	Equal variances assumed	1.337	0.248	-2.846	392	0.005	-0.587	0.206	-0.992	-0.181
		Equal variances not assumed			-2.879	383.194	0.004	-0.587	0.204	-0.987	-0.186
	WEIGHT (kg)	Equal variances assumed	0.633	0.427	-0.778	392	0.437	-0.0973068	0.125145	-0.343347	0.148733
		Equal variances not assumed			-0.754	315.57	0.452	-0.0973068	0.129115	-0.351341	0.156728

## Sheet: 4_L_type
	No statistically significant differences were found.
	Tests of Normality
		Low_Up_L		Kolmogorov-Smirnova			Shapiro-Wilk
				Statistic	df	Sig.	Statistic	df	Sig.
	L_leng		Lower	0.047	51	0.2	0.987	51	0.846
			Upper	0.113	45	0.181	0.968	45	0.251
	L_widt		Lower	0.108	51	0.191	0.982	51	0.641
			Upper	0.086	45	0.2	0.942	45	0.026
	L_thick		Lower	0.128	51	0.036	0.958	51	0.068
			Upper	0.12	45	0.1	0.924	45	0.006
	L_weigh		Lower	0.217	51	0	0.66	51	0
			Upper	0.2	45	0	0.841	45	0
	Independent Samples Test
			Levene's Test for Equality of Variances		t-test for Equality of Means
			F	Sig.	t	df	Sig. (2-tailed)	Mean Difference	Std. Error Difference	95% Confidence Interval of the Difference
										Lower	Upper
	LENGTH (cm)	Equal variances assumed	0.485	0.488	-0.423	94	0.674	-0.9869	2.3358	-5.6248	3.6509
		Equal variances not assumed			-0.421	91.397	0.674	-0.9869	2.3421	-5.6389	3.6651
	WIDTH (cm)	Equal variances assumed	3.525	0.064	-1.29	94	0.2	-2.089	1.619	-5.303	1.126
		Equal variances not assumed			-1.266	79.904	0.209	-2.089	1.65	-5.372	1.194
	THICKNESS (cm)	Equal variances assumed	0.084	0.772	-0.86	94	0.392	-0.927	1.077	-3.065	1.212
		Equal variances not assumed			-0.862	93.116	0.391	-0.927	1.075	-3.062	1.208
	WEIGHT (kg)	Equal variances assumed	0.135	0.715	-0.686	94	0.494	-2.00342	2.91992	-7.801	3.79415
		Equal variances not assumed			-0.689	93.776	0.492	-2.00342	2.90566	-7.77287	3.76602
