# Supplementary material for: Behind the wall: Macrolithic artifacts as testing tools for activities and social structure on a Middle Chalcolithic site in Central Anatolia
Source: PLoS One. 2025 Apr 14;20(4):e0319698. doi: 10.1371/journal.pone.0319698 (PMC11996077; doi:10.1371/journal.pone.0319698)
Supplement: S6 Table — Author D. Pilař. (XLSX) [file pone.0319698.s010.xlsx]

## Sheet: 1_value
				Lower settlement	Upper settlement
	A_flat		Count	11	13
		LENGTH (cm)	Mean	14.9	12.1
		WIDTH (cm)	Mean	10	9
		THICKNESS (cm)	Mean	4	4
		WEIGHT (kg)	Mean	1.0401	0.5908
	A_groove		Count	9	5
		LENGTH (cm)	Mean	14.3	12.8
		WIDTH (cm)	Mean	11	11
		THICKNESS (cm)	Mean	4	6
		WEIGHT (kg)	Mean	0.7336	0.7044
	D		Count	6	11
		LENGTH (cm)	Mean	12	11.7
		WIDTH (cm)	Mean	11	10
		THICKNESS (cm)	Mean	6	6
		WEIGHT (kg)	Mean	0.9067	0.853
	D_other		Count	0	3
		LENGTH (cm)	Mean	.	17
		WIDTH (cm)	Mean	.	16
		THICKNESS (cm)	Mean	.	11
		WEIGHT (kg)	Mean	.	1.2417
	L1		Count	23	16
		LENGTH (cm)	Mean	36.2	40.6
		WIDTH (cm)	Mean	24	29
		THICKNESS (cm)	Mean	11	13
		WEIGHT (kg)	Mean	12.7478	19.5688
	L2		Count	19	21
		LENGTH (cm)	Mean	40.9	38.7
		WIDTH (cm)	Mean	29	29
		THICKNESS (cm)	Mean	11	11
		WEIGHT (kg)	Mean	18.9421	16.1762
	L3		Count	0	1
		LENGTH (cm)	Mean	.	24
		WIDTH (cm)	Mean	.	20
		THICKNESS (cm)	Mean	.	7
		WEIGHT (kg)	Mean	.	4
	L4		Count	5	4
		LENGTH (cm)	Mean	19.6	23.5
		WIDTH (cm)	Mean	15	15
		THICKNESS (cm)	Mean	6	7
		WEIGHT (kg)	Mean	2.75	3.5525
	L5		Count	4	3
		LENGTH (cm)	Mean	30.8	26.3
		WIDTH (cm)	Mean	21	20
		THICKNESS (cm)	Mean	7	10
		WEIGHT (kg)	Mean	6.675	10.3667
	LM		Count	1	0
		LENGTH (cm)	Mean	49	.
		WIDTH (cm)	Mean	32	.
		THICKNESS (cm)	Mean	12	.
		WEIGHT (kg)	Mean	19	.
	M1		Count	18	7
		LENGTH (cm)	Mean	25.1	19.4
		WIDTH (cm)	Mean	21	18
		THICKNESS (cm)	Mean	11	8
		WEIGHT (kg)	Mean	8.7333	8.3046
	M2		Count	7	6
		LENGTH (cm)	Mean	36	35.5
		WIDTH (cm)	Mean	31	27
		THICKNESS (cm)	Mean	14	18
		WEIGHT (kg)	Mean	20.6429	18.525
	U1		Count	0	1
		LENGTH (cm)	Mean	.	12
		WIDTH (cm)	Mean	.	11
		THICKNESS (cm)	Mean	.	9
		WEIGHT (kg)	Mean	.	1.625
	U2		Count	20	9
		LENGTH (cm)	Mean	23.1	24.6
		WIDTH (cm)	Mean	17	16
		THICKNESS (cm)	Mean	6	7
		WEIGHT (kg)	Mean	3.105	3.8778
	U3	LENGTH (cm)	Count	15	11
			Mean	21.9	24.6
		WIDTH (cm)	Mean	14	16
		THICKNESS (cm)	Mean	5	7
		WEIGHT (kg)	Mean	2.2033	3.3545
	U4		Count	103	78
		LENGTH (cm)	Mean	23.3	23.5
		WIDTH (cm)	Mean	16	16
		THICKNESS (cm)	Mean	6	6
		WEIGHT (kg)	Mean	2.9624	2.6244
	V		Count	0	2
		LENGTH (cm)	Mean	.	16
		WIDTH (cm)	Mean	.	12
		THICKNESS (cm)	Mean	.	7
		WEIGHT (kg)	Mean	.	0.7
	PRT		Count	52	66
		LENGTH (cm)	Mean	9.5	9.8
		WIDTH (cm)	Mean	7	8
		THICKNESS (cm)	Mean	4	5
		WEIGHT (kg)	Mean	0.4528	0.8713
	PRT_hammering	LENGTH (cm)	Count	18	48
			Mean	10.8	10
		WIDTH (cm)	Mean	8	8
		THICKNESS (cm)	Mean	5	6
		WEIGHT (kg)	Mean	0.9367	0.7722
	PRT_polishing		Count	55	58
		LENGTH (cm)	Mean	8.8	7.9
		WIDTH (cm)	Mean	7	6
		THICKNESS (cm)	Mean	4	4
		WEIGHT (kg)	Mean	0.6388	0.3337
	PRT_pounding		Count	48	49
		LENGTH (cm)	Mean	9.1	9.1
		WIDTH (cm)	Mean	7	7
		THICKNESS (cm)	Mean	4	5
		WEIGHT (kg)	Mean	0.3445	0.5144
	RD		Count	4	4
		LENGTH (cm)	Mean	13.3	11
		WIDTH (cm)	Mean	12	9
		THICKNESS (cm)	Mean	7	6
		WEIGHT (kg)	Mean	1.442	0.831

## Sheet: 2_L1_subtype
	A statistically significant difference was found for Thickness values.
	The data have a normal distribution. The condition of homogeneity of the data is fulfilled.
	Tests of Normality
				Kolmogorov-Smirnova			Shapiro-Wilk
				Statistic	df	Sig.	Statistic	df	Sig.
	LENGTH (cm)		Lower	0.121	23	0.2	0.938	23	0.161
			Upper	0.221	16	0.036	0.864	16	0.022
	WIDTH (cm)		Lower	0.119	23	0.2	0.966	23	0.599
			Upper	0.158	16	0.2	0.962	16	0.693
	THICKNESS (cm)		Lower	0.132	23	0.2	0.935	23	0.14
			Upper	0.162	16	0.2	0.916	16	0.145
	WEIGHT (kg)		Lower	0.186	23	0.038	0.811	23	0.001
			Upper	0.343	16	0	0.771	16	0.001
	Independent Samples Test
			Levene's Test for Equality of Variances		t-test for Equality of Means
			F	Sig.	t	df	Sig. (2-tailed)	Mean Difference	Std. Error Difference	95% Confidence Interval of the Difference
										Lower	Upper
	LENGTH (cm)	Equal variances assumed	0.507	0.481	-1.824	37	0.076	-4.4076	2.4159	-9.3026	0.4874
		Equal variances not assumed			-1.745	27.139	0.092	-4.4076	2.5257	-9.5886	0.7734
	WIDTH (cm)	Equal variances assumed	5.707	0.022	-2.939	37	0.006	-4.457	1.517	-7.529	-1.384
		Equal variances not assumed			-2.669	21.632	0.014	-4.457	1.669	-7.922	-0.991
	THICKNESS (cm)	Equal variances assumed	1.122	0.296	-1.42	37	0.164	-2.201	1.55	-5.342	0.94
		Equal variances not assumed			-1.354	26.769	0.187	-2.201	1.626	-5.538	1.136
	WEIGHT (kg)	Equal variances assumed	3.546	0.068	-1.733	37	0.091	-6.82092	3.93641	-14.7968	1.155
		Equal variances not assumed			-1.595	22.895	0.125	-6.82092	4.27761	-15.6721	2.03025

## Sheet: 3_L2_subtype
	No statistically significant differences were found.
	Tests of Normality
				Kolmogorov-Smirnova			Shapiro-Wilk
				Statistic	df	Sig.	Statistic	df	Sig.
	LENGTH (cm)		Lower	0.106	19	0.2	0.967	19	0.718
			Upper	0.099	21	0.2	0.951	21	0.356
	WIDTH (cm)		Lower	0.136	19	0.2	0.972	19	0.82
			Upper	0.144	21	0.2	0.898	21	0.032
	THICKNESS (cm)		Lower	0.117	19	0.2	0.964	19	0.654
			Upper	0.166	21	0.134	0.911	21	0.058
	WEIGHT (kg)		Lower	0.316	19	0	0.673	19	0
			Upper	0.158	21	0.184	0.873	21	0.011
	Independent Samples Test
			Levene's Test for Equality of Variances		t-test for Equality of Means
			F	Sig.	t	df	Sig. (2-tailed)	Mean Difference	Std. Error Difference	95% Confidence Interval of the Difference
										Lower	Upper
	LENGTH (cm)	Equal variances assumed	0.048	0.828	0.547	38	0.588	2.1805	3.9892	-5.8952	10.2562
		Equal variances not assumed			0.544	36.589	0.59	2.1805	4.0085	-5.9446	10.3055
	WIDTH (cm)	Equal variances assumed	0.83	0.368	-0.002	38	0.999	-0.005	2.844	-5.762	5.752
		Equal variances not assumed			-0.002	36.359	0.999	-0.005	2.799	-5.68	5.67
	THICKNESS (cm)	Equal variances assumed	1.761	0.192	0.151	38	0.881	0.278	1.843	-3.452	4.009
		Equal variances not assumed			0.149	33.024	0.883	0.278	1.87	-3.527	4.083
	WEIGHT (kg)	Equal variances assumed	0.512	0.478	0.512	38	0.612	2.76591	5.40227	-8.17041	13.7022
		Equal variances not assumed			0.501	30.074	0.62	2.76591	5.51996	-8.5062	14.038

## Sheet: 4_U4_subtype
	No statistically significant differences were found.
	Tests of Normality
				Kolmogorov-Smirnova			Shapiro-Wilk
				Statistic	df	Sig.	Statistic	df	Sig.
	LENGTH (cm)		Lower	0.077	103	0.151	0.985	103	0.295
			Upper	0.094	78	0.087	0.982	78	0.328
	WIDTH (cm)		Lower	0.106	103	0.006	0.968	103	0.014
			Upper	0.101	78	0.047	0.972	78	0.083
	THICKNESS (cm)		Lower	0.185	103	0	0.897	103	0
			Upper	0.256	78	0	0.751	78	0
	WEIGHT (kg)		Lower	0.225	103	0	0.844	103	0
			Upper	0.134	78	0.001	0.921	78	0
	Independent Samples Test
			Levene's Test for Equality of Variances		t-test for Equality of Means
			F	Sig.	t	df	Sig. (2-tailed)	Mean Difference	Std. Error Difference	95% Confidence Interval of the Difference
										Lower	Upper
	LENGTH (cm)	Equal variances assumed	0.623	0.431	-0.369	179	0.713	-0.2184	0.592	-1.3866	0.9497
		Equal variances not assumed			-0.375	174.083	0.708	-0.2184	0.5829	-1.3688	0.9319
	WIDTH (cm)	Equal variances assumed	0.046	0.83	-0.611	179	0.542	-0.238	0.389	-1.006	0.53
		Equal variances not assumed			-0.608	162.962	0.544	-0.238	0.391	-1.01	0.534
	THICKNESS (cm)	Equal variances assumed	5.057	0.026	0.46	179	0.646	0.119	0.259	-0.392	0.631
		Equal variances not assumed			0.47	176.7	0.639	0.119	0.253	-0.381	0.619
	WEIGHT (kg)	Equal variances assumed	3.284	0.072	1.676	179	0.095	0.338068	0.201667	-0.059883	0.736019
		Equal variances not assumed			1.752	178.61	0.082	0.338068	0.193005	-0.0427959	0.718932

## Sheet: 5_PRT_subtype
	No statistically significant differences were found.
	Tests of Normality
				Kolmogorov-Smirnova			Shapiro-Wilk
				Statistic	df	Sig.	Statistic	df	Sig.
	LENGTH (cm)		Lower	0.174	52	0	0.947	52	0.022
			Upper	0.241	66	0	0.829	66	0
	WIDTH (cm)		Lower	0.114	52	0.09	0.972	52	0.266
			Upper	0.195	66	0	0.897	66	0
	THICKNESS (cm)		Lower	0.184	52	0	0.885	52	0
			Upper	0.227	66	0	0.841	66	0
	WEIGHT (kg)		Lower	0.155	52	0.003	0.839	52	0
			Upper	0.353	66	0	0.468	66	0
	Independent Samples Test
			Levene's Test for Equality of Variances		t-test for Equality of Means
			F	Sig.	t	df	Sig. (2-tailed)	Mean Difference	Std. Error Difference	95% Confidence Interval of the Difference
										Lower	Upper
	LENGTH (cm)	Equal variances assumed	0.393	0.532	-0.436	116	0.664	-0.3511	0.8051	-1.9458	1.2436
		Equal variances not assumed			-0.451	115.822	0.653	-0.3511	0.7792	-1.8945	1.1923
	WIDTH (cm)	Equal variances assumed	0.134	0.715	-0.181	116	0.856	-0.111	0.613	-1.326	1.103
		Equal variances not assumed			-0.185	115.191	0.854	-0.111	0.602	-1.304	1.081
	THICKNESS (cm)	Equal variances assumed	1.172	0.281	-1.446	116	0.151	-0.654	0.452	-1.549	0.242
		Equal variances not assumed			-1.5	115.409	0.136	-0.654	0.436	-1.518	0.21
	WEIGHT (kg)	Equal variances assumed	9.583	0.002	-1.629	116	0.106	-0.418491	0.256888	-0.927291	0.0903084
		Equal variances not assumed			-1.813	74.159	0.074	-0.418491	0.230776	-0.878306	0.0413232

## Sheet: 6_PRT-hammering_subtype
	No statistically significant differences were found.
	Tests of Normality
				Kolmogorov-Smirnova			Shapiro-Wilk
				Statistic	df	Sig.	Statistic	df	Sig.
	LENGTH (cm)		Lower	0.208	18	0.038	0.893	18	0.044
			Upper	0.14	48	0.019	0.926	48	0.005
	WIDTH (cm)		Lower	0.352	18	0	0.719	18	0
			Upper	0.168	48	0.002	0.955	48	0.064
	THICKNESS (cm)		Lower	0.183	18	0.115	0.94	18	0.287
			Upper	0.191	48	0	0.942	48	0.019
	WEIGHT (kg)		Lower	0.315	18	0	0.686	18	0
			Upper	0.191	48	0	0.78	48	0
	Independent Samples Test
			Levene's Test for Equality of Variances		t-test for Equality of Means
			F	Sig.	t	df	Sig. (2-tailed)	Mean Difference	Std. Error Difference	95% Confidence Interval of the Difference
										Lower	Upper
	LENGTH (cm)	Equal variances assumed	0.185	0.669	0.855	64	0.396	0.8125	0.9508	-1.087	2.712
		Equal variances not assumed			0.823	28.488	0.418	0.8125	0.9877	-1.2092	2.8342
	WIDTH (cm)	Equal variances assumed	0.513	0.476	0.578	64	0.565	0.34	0.589	-0.836	1.516
		Equal variances not assumed			0.542	27.239	0.592	0.34	0.627	-0.946	1.627
	THICKNESS (cm)	Equal variances assumed	0.022	0.881	-1.114	64	0.269	-0.583	0.524	-1.629	0.463
		Equal variances not assumed			-1.132	31.55	0.266	-0.583	0.515	-1.634	0.467
	WEIGHT (kg)	Equal variances assumed	1.801	0.184	0.757	64	0.452	0.1645	0.217196	-0.269399	0.598399
		Equal variances not assumed			0.644	23.443	0.526	0.1645	0.255544	-0.363582	0.692582

## Sheet: 7_PRT-polishing_subtype
	No statistically significant differences were found.
	Tests of Normality
				Kolmogorov-Smirnova			Shapiro-Wilk
				Statistic	df	Sig.	Statistic	df	Sig.
	LENGTH (cm)		Lower	0.207	55	0	0.675	55	0
			Upper	0.141	58	0.006	0.958	58	0.045
	WIDTH (cm)		Lower	0.153	55	0.003	0.763	55	0
			Upper	0.127	58	0.02	0.955	58	0.03
	THICKNESS (cm)		Lower	0.225	55	0	0.724	55	0
			Upper	0.168	58	0	0.95	58	0.017
	WEIGHT (kg)		Lower	0.415	55	0	0.189	55	0
			Upper	0.133	58	0.012	0.891	58	0
	Independent Samples Test
			Levene's Test for Equality of Variances		t-test for Equality of Means
			F	Sig.	t	df	Sig. (2-tailed)	Mean Difference	Std. Error Difference	95% Confidence Interval of the Difference
										Lower	Upper
	LENGTH (cm)	Equal variances assumed	2.377	0.126	1.33	111	0.186	0.868	0.6525	-0.4249	2.1609
		Equal variances not assumed			1.311	82.928	0.193	0.868	0.6619	-0.4485	2.1845
	WIDTH (cm)	Equal variances assumed	3.02	0.085	0.797	111	0.427	0.4	0.501	-0.594	1.393
		Equal variances not assumed			0.788	88.859	0.433	0.4	0.507	-0.609	1.408
	THICKNESS (cm)	Equal variances assumed	1.742	0.19	-0.036	111	0.971	-0.013	0.348	-0.703	0.677
		Equal variances not assumed			-0.036	88.489	0.972	-0.013	0.352	-0.713	0.688
	WEIGHT (kg)	Equal variances assumed	2.327	0.13	0.974	111	0.332	0.305129	0.313374	-0.315841	0.9261
		Equal variances not assumed			0.949	55.312	0.347	0.305129	0.321668	-0.339425	0.949684

## Sheet: 8_PRT-pounding_subtype
	Significant differences were found for Weight
	The data do not have a normal distribution (According to Shapiro-Wilk test). However, the sample compared is sufficiently large (N > 15). Therefore, the differences can be considered significant. The condition of homogeneity of the data is fulfilled.
	Tests of Normality
				Kolmogorov-Smirnova			Shapiro-Wilk
				Statistic	df	Sig.	Statistic	df	Sig.
	LENGTH (cm)		Lower	0.128	48	0.046	0.957	48	0.075
			Upper	0.118	49	0.086	0.972	49	0.282
	WIDTH (cm)		Lower	0.166	48	0.002	0.961	48	0.113
			Upper	0.15	49	0.008	0.961	49	0.102
	THICKNESS (cm)		Lower	0.201	48	0	0.914	48	0.002
			Upper	0.169	49	0.001	0.938	49	0.012
	WEIGHT (kg)		Lower	0.103	48	0.2	0.929	48	0.006
			Upper	0.098	49	0.2	0.953	49	0.048
	Independent Samples Test
			Levene's Test for Equality of Variances		t-test for Equality of Means
			F	Sig.	t	df	Sig. (2-tailed)	Mean Difference	Std. Error Difference	95% Confidence Interval of the Difference
										Lower	Upper
	LENGTH (cm)	Equal variances assumed	0	0.994	0.041	95	0.968	0.023	0.5652	-1.099	1.1449
		Equal variances not assumed			0.041	94.75	0.968	0.023	0.5653	-1.0994	1.1453
	WIDTH (cm)	Equal variances assumed	0.629	0.43	-1.542	95	0.126	-0.622	0.404	-1.424	0.179
		Equal variances not assumed			-1.544	94.332	0.126	-0.622	0.403	-1.423	0.178
	THICKNESS (cm)	Equal variances assumed	4.736	0.032	-1.954	95	0.054	-0.587	0.3	-1.183	0.009
		Equal variances not assumed			-1.959	91.024	0.053	-0.587	0.3	-1.182	0.008
	WEIGHT (kg)	Equal variances assumed	6.3	0.014	-2.618	95	0.01	-0.169908	0.0649021	-0.298755	-0.0410607
		Equal variances not assumed			-2.627	86.973	0.01	-0.169908	0.0646837	-0.298474	-0.0413413
