# Supplementary material for: Behind the wall: Macrolithic artifacts as testing tools for activities and social structure on a Middle Chalcolithic site in Central Anatolia
Source: PLoS One. 2025 Apr 14;20(4):e0319698. doi: 10.1371/journal.pone.0319698 (PMC11996077; doi:10.1371/journal.pone.0319698)
Supplement: S7 Table — Author D. Pilař. (XLSX) [file pone.0319698.s011.xlsx]

## Sheet: 1_N_table
MA_class/type	A	B	C	D	E	F	G	H	P1	P3	R1	R2	R3	R4	R5
A	5	0	3	1	2	9	3	3	5	0	3	0	1	2	0
AXE	0	0	1	0	0	1	2	0	0	0	0	0	1	0	0
B	4	0	18	0	20	20	15	0	6	0	2	1	9	8	11
D	2	1	2	0	7	11	0	2	5	0	1	0	6	1	3
L	41	10	22	10	37	71	23	12	12	1	5	1	23	11	16
LM	0	0	0	0	1	0	0	0	0	0	0	0	2	0	1
M	6	0	6	3	8	15	3	3	6	0	0	0	6	1	4
OTHER	4	1	4	1	3	12	2	0	0	0	0	0	0	3	0
PRT	40	9	26	4	39	150	28	8	32	1	7	4	31	12	10
PS	3	0	0	0	1	3	0	0	2	0	0	0	0	0	0
R	1	0	0	0	0	0	0	1	0	0	0	0	0	0	0
RD	1	0	0	0	3	2	1	0	0	0	0	0	0	0	0
RL	1	0	0	0	0	2	1	0	0	0	1	0	0	0	0
RM	0	0	0	0	0	0	0	0	0	0	0	0	0	0	1
RU	0	1	1	2	1	6	3	2	0	0	1	0	1	3	0
S	2	0	3	2	3	5	4	0	0	0	0	0	2	1	0
T	1	0	1	0	1	2	1	0	0	0	0	0	0	1	0
U	54	13	29	9	37	72	38	19	18	2	11	0	22	19	15
UL	0	0	0	0	0	1	1	0	0	0	0	0	0	0	0
V	0	1	0	0	4	2	0	1	0	0	1	0	1	0	0

## Sheet: 2_perc_table
MA_class/type	A	B	C	D	E	F	G	H	P1	P3	R1	R2	R3	R4	R5
A	0.03	0	0.03	0.03	0.01	0.02	0.02	0.06	0.06	0	0.09	0	0.01	0.03	0
AXE	0	0	0.01	0	0	0	0.02	0	0	0	0	0	0.01	0	0
B	0.02	0	0.16	0	0.12	0.05	0.12	0	0.07	0	0.06	0.17	0.09	0.13	0.18
D	0.01	0.03	0.02	0	0.04	0.03	0	0.04	0.06	0	0.03	0	0.06	0.02	0.05
L	0.25	0.28	0.19	0.31	0.22	0.18	0.18	0.24	0.14	0.25	0.16	0.17	0.22	0.18	0.26
LM	0	0	0	0	0.01	0	0	0	0	0	0	0	0.02	0	0.02
M	0.04	0	0.05	0.09	0.05	0.04	0.02	0.06	0.07	0	0	0	0.06	0.02	0.07
OTHER	0.02	0.03	0.03	0.03	0.02	0.03	0.02	0	0	0	0	0	0	0.05	0
PRT	0.24	0.25	0.22	0.13	0.23	0.39	0.22	0.16	0.37	0.25	0.22	0.67	0.3	0.19	0.16
PS	0.02	0	0	0	0.01	0.01	0	0	0.02	0	0	0	0	0	0
R	0.01	0	0	0	0	0	0	0.02	0	0	0	0	0	0	0
RD	0.01	0	0	0	0.02	0.01	0.01	0	0	0	0	0	0	0	0
RL	0.01	0	0	0	0	0.01	0.01	0	0	0	0.03	0	0	0	0
RM	0	0	0	0	0	0	0	0	0	0	0	0	0	0	0.02
RU	0	0.03	0.01	0.06	0.01	0.02	0.02	0.04	0	0	0.03	0	0.01	0.05	0
S	0.01	0	0.03	0.06	0.02	0.01	0.03	0	0	0	0	0	0.02	0.02	0
T	0.01	0	0.01	0	0.01	0.01	0.01	0	0	0	0	0	0	0.02	0
U	0.33	0.36	0.25	0.28	0.22	0.19	0.3	0.37	0.21	0.5	0.34	0	0.21	0.31	0.25
UL	0	0	0	0	0	0	0.01	0	0	0	0	0	0	0	0
V	0	0.03	0	0	0.02	0.01	0	0.02	0	0	0.03	0	0.01	0	0
