# Supplementary material for: Behind the wall: Macrolithic artifacts as testing tools for activities and social structure on a Middle Chalcolithic site in Central Anatolia
Source: PLoS One. 2025 Apr 14;20(4):e0319698. doi: 10.1371/journal.pone.0319698 (PMC11996077; doi:10.1371/journal.pone.0319698)
Supplement: S8 Table — Author D. Pilař. (XLSX) [file pone.0319698.s012.xlsx]

## Sheet: 1_N_table
MA_class/type	A	C	E	F	G	P1	R3	R4	R5
LM	0	0	1	0	0	0	1	2	0
R	1	0	0	0	0	0	1	0	0
RM	0	0	0	0	0	0	9	8	11
AXE	0	1	0	1	2	0	6	1	3
UL	0	0	0	1	1	0	23	11	16
RD	1	0	3	2	1	0	2	0	1
RL	1	0	0	2	1	0	6	1	4
T	1	1	1	2	1	0	0	3	0
V	0	0	4	2	0	0	31	12	10
PS	3	0	1	3	0	2	0	0	0
S	2	3	3	5	4	0	0	0	0
RU	0	1	1	6	3	0	0	0	0
A	5	3	2	9	3	5	0	0	0
D	2	2	7	11	0	5	0	0	1
OTHER	4	4	3	12	2	0	1	3	0
M	6	6	8	15	3	6	2	1	0
B	4	18	20	20	15	6	0	1	0
L	41	22	37	71	23	12	22	19	15
U	54	29	37	72	38	18	0	0	0
PRT	40	26	39	150	28	32	1	0	0

## Sheet: 2_perc_table
MA_class/type	A	C	E	F	G	P1	R3	R4	R5
LM	0	0	0.01	0	0	0	0.01	0.03	0
R	0.01	0	0	0	0	0	0.01	0	0
RM	0	0	0	0	0	0	0.09	0.13	0.18
AXE	0	0.01	0	0	0.02	0	0.06	0.02	0.05
UL	0	0	0	0	0.01	0	0.22	0.18	0.26
RD	0.01	0	0.02	0.01	0.01	0	0.02	0	0.02
RL	0.01	0	0	0.01	0.01	0	0.06	0.02	0.07
T	0.01	0.01	0.01	0.01	0.01	0	0	0.05	0
V	0	0	0.02	0.01	0	0	0.3	0.19	0.16
PS	0.02	0	0.01	0.01	0	0.02	0	0	0
S	0.01	0.03	0.02	0.01	0.03	0	0	0	0
RU	0	0.01	0.01	0.02	0.02	0	0	0	0
A	0.03	0.03	0.01	0.02	0.02	0.06	0	0	0
D	0.01	0.02	0.04	0.03	0	0.06	0	0	0.02
OTHER	0.02	0.03	0.02	0.03	0.02	0	0.01	0.05	0
M	0.04	0.05	0.05	0.04	0.02	0.07	0.02	0.02	0
B	0.02	0.16	0.12	0.05	0.12	0.07	0	0.02	0
L	0.25	0.19	0.22	0.18	0.18	0.14	0.21	0.31	0.25
U	0.33	0.25	0.22	0.19	0.3	0.21	0	0	0
PRT	0.24	0.22	0.23	0.39	0.22	0.37	0.01	0	0
