# Supplementary material for: Behind the wall: Macrolithic artifacts as testing tools for activities and social structure on a Middle Chalcolithic site in Central Anatolia
Source: PLoS One. 2025 Apr 14;20(4):e0319698. doi: 10.1371/journal.pone.0319698 (PMC11996077; doi:10.1371/journal.pone.0319698)
Supplement: S9 Table — Tests of statistical significance, in case of representative groups. Author D. Pilař. (XLSX) [file pone.0319698.s013.xlsx]

## Sheet: 1_table_selected_N
MA_class/type	A	C	E	F	G	H	P1	R3	R4	R5
A	5	3	2	9	3	3	5	1	2	0
AXE	0	1	0	1	2	0	0	1	0	0
B	4	18	20	20	15	0	6	9	8	11
D	2	2	7	11	0	2	5	6	1	3
L	41	22	37	71	23	12	12	23	11	16
LM	0	0	1	0	0	0	0	2	0	1
M	6	6	8	15	3	3	6	6	1	4
OTHER	4	4	3	12	2	0	0	0	3	0
PRT	40	26	39	150	28	8	32	31	12	10
PS	3	0	1	3	0	0	2	0	0	0
R	1	0	0	0	0	1	0	0	0	0
RD	1	0	3	2	1	0	0	0	0	0
RL	1	0	0	2	1	0	0	0	0	0
RM	0	0	0	0	0	0	0	0	0	1
RU	0	1	1	6	3	2	0	1	3	0
S	2	3	3	5	4	0	0	2	1	0
T	1	1	1	2	1	0	0	0	1	0
U	54	29	37	72	38	19	18	22	19	15
UL	0	0	0	1	1	0	0	0	0	0
V	0	0	4	2	0	1	0	1	0	0

## Sheet: 2_table_standartized
MA_class/type	A	C	E	F	G	H	P1	R3	R4	R5
A	-0.21	-0.3	-0.48	-0.28	-0.31	0.09	0.09	-0.48	-0.21	-0.59
AXE	-0.52	-0.52	-0.64	-0.5	-0.4	-0.53	-0.54	-0.48	-0.61	-0.59
B	-0.27	1.31	0.89	0.02	0.82	-0.53	0.22	0.42	0.96	1.53
D	-0.4	-0.41	-0.1	-0.23	-0.59	-0.11	0.09	0.08	-0.41	-0.01
L	2.08	1.74	2.19	1.43	1.58	1.96	0.97	1.99	1.54	2.49
LM	-0.52	-0.62	-0.56	-0.53	-0.59	-0.53	-0.54	-0.36	-0.61	-0.39
M	-0.14	0.02	-0.03	-0.12	-0.31	0.09	0.22	0.08	-0.41	0.18
OTHER	-0.27	-0.19	-0.41	-0.2	-0.4	-0.53	-0.54	-0.59	-0.02	-0.59
PRT	2.02	2.17	2.34	3.6	2.05	1.13	3.51	2.89	1.74	1.33
PS	-0.33	-0.62	-0.56	-0.45	-0.59	-0.53	-0.29	-0.59	-0.61	-0.59
R	-0.46	-0.62	-0.64	-0.53	-0.59	-0.32	-0.54	-0.59	-0.61	-0.59
RD	-0.46	-0.62	-0.41	-0.47	-0.49	-0.53	-0.54	-0.59	-0.61	-0.59
RL	-0.46	-0.62	-0.64	-0.47	-0.49	-0.53	-0.54	-0.59	-0.61	-0.59
RM	-0.52	-0.62	-0.64	-0.53	-0.59	-0.53	-0.54	-0.59	-0.61	-0.39
RU	-0.52	-0.52	-0.56	-0.36	-0.31	-0.11	-0.54	-0.48	-0.02	-0.59
S	-0.4	-0.3	-0.41	-0.39	-0.21	-0.53	-0.54	-0.36	-0.41	-0.59
T	-0.46	-0.52	-0.56	-0.47	-0.49	-0.53	-0.54	-0.59	-0.41	-0.59
U	2.91	2.5	2.19	1.45	2.99	3.4	1.73	1.88	3.11	2.29
UL	-0.52	-0.62	-0.64	-0.5	-0.49	-0.53	-0.54	-0.59	-0.61	-0.59
V	-0.52	-0.62	-0.33	-0.47	-0.59	-0.32	-0.54	-0.48	-0.61	-0.59

## Sheet: 3_PCA_result
	The results explains 95% of the variability.
	Varimiax rotation was used.
	Total Variance Explained
	Component		Initial Eigenvalues			Extraction Sums of Squared Loadings			Rotation Sums of Squared Loadings
			Total	% of Variance	Cumulative %	Total	% of Variance	Cumulative %	Total	% of Variance	Cumulative %
		1	9.076	90.757	90.757	9.076	90.757	90.757	5.39	53.896	53.896
		2	0.507	5.068	95.825	0.507	5.068	95.825	4.193	41.929	95.825
		3	0.243	2.432	98.257
		4	0.108	1.083	99.34
		5	0.034	0.342	99.682
		6	0.012	0.125	99.806
		7	0.009	0.089	99.896
		8	0.005	0.052	99.948
		9	0.003	0.034	99.982
		10	0.002	0.018	100
	Rotated Component Matrix
		Component
		1	2
	A	0.794	0.567
	C	0.771	0.609
	E	0.735	0.66
	F	0.439	0.892
	G	0.814	0.558
	H	0.875	0.369
	P1	0.448	0.881
	R3	0.619	0.774
	R4	0.85	0.489
	R5	0.836	0.455
