# Supplementary material for: Behind the wall: Macrolithic artifacts as testing tools for activities and social structure on a Middle Chalcolithic site in Central Anatolia
Source: PLoS One. 2025 Apr 14;20(4):e0319698. doi: 10.1371/journal.pone.0319698 (PMC11996077; doi:10.1371/journal.pone.0319698)
Supplement: S10 Table — Author D. Pilař. (XLSX) [file pone.0319698.s014.xlsx]

## Sheet: 1_values
	Class/type				A	B	C	D	E	F	G	H	P1	P3	R1	R2	R3	R4	R5
	A		Count	6	5	0	3	1	2	8	3	2	5	0	3	0	1	1	0
		LENGTH (cm)	Mean	16.3	9	.	10	15	17	11.5	15.7	14	10.4	.	24.7	.	17	18	.
		WIDTH (cm)	Mean	13	5	.	6	10	11	10	10	12	6	.	17	.	17	15	.
		THICKNESS (cm)	Mean	5	5	.	3	3	5	5	5	5	5	.	4	.	5	6	.
		WEIGHT (kg)	Mean	1.1553	0.105	.	0.2523	0.93	1.1165	0.612	1.1877	0.974	0.2994	.	2.2	.	1.3	0.6	.
	B		Count	22	4	0	16	0	19	19	15	0	5	0	1	1	9	8	11
		LENGTH (cm)	Mean	3.3	2.5	.	3.2	.	3.8	3.6	3.5	.	3.2	.	5	4	3.7	2.9	2.8
		WIDTH (cm)	Mean	3	2	.	3	.	4	3	4	.	3	.	5	3	4	3	3
		THICKNESS (cm)	Mean	3	2	.	3	.	4	3	3	.	3	.	4	3	3	3	3
		WEIGHT (kg)	Mean	0.0436	0.0193	.	0.0258	.	0.0464	0.0454	0.0667	.	0.0232	.	0.075	0.022	0.0411	0.0269	0.0266
	D		Count	1	1	1	0	0	2	8	0	0	4	0	0	0	1	1	1
		LENGTH (cm)	Mean	14	15	11	.	.	14	15.1	.	.	10.3	.	.	.	13	5	4
		WIDTH (cm)	Mean	14	14	10	.	.	13	13	.	.	9	.	.	.	11	4	4
		THICKNESS (cm)	Mean	5	5	6	.	.	8	9	.	.	5	.	.	.	8	2	3
		WEIGHT (kg)	Mean	1.19	1.105	0.514	.	.	1.345	1.1331	.	.	0.707	.	.	.	1.1	0.031	0.025
	L		Count	27	15	3	3	3	8	25	7	4	5	0	1	0	7	3	5
		LENGTH (cm)	Mean	37.8	34.1	35.3	36.7	39.3	31.5	36.1	38.4	34.5	35.6	.	49	.	38.6	46	34.8
		WIDTH (cm)	Mean	26	23	23	24	32	22	26	28	24	29	.	31	.	26	29	25
		THICKNESS (cm)	Mean	12	9	10	13	12	11	10	11	8	11	.	12	.	11	12	15
		WEIGHT (kg)	Mean	16.5111	11.82	11.9	7.1333	15	15.225	13.66	16.0714	9.2	14.66	.	22	.	10.5714	34.6667	21.66
	LM		Count	1	0	0	0	0	0	0	0	0	0	0	0	0	1	0	0
		LENGTH (cm)	Mean	42	.	.	.	.	.	.	.	.	.	.	.	.	49	.	.
		WIDTH (cm)	Mean	34	.	.	.	.	.	.	.	.	.	.	.	.	32	.	.
		THICKNESS (cm)	Mean	18	.	.	.	.	.	.	.	.	.	.	.	.	12	.	.
		WEIGHT (kg)	Mean	22.5	.	.	.	.	.	.	.	.	.	.	.	.	19	.	.
	M		Count	14	3	0	3	2	5	8	2	2	2	0	0	0	4	1	1
		LENGTH (cm)	Mean	29.9	34	.	27	24.5	28.8	27.8	28	30	26	.	.	.	28.8	10	19
		WIDTH (cm)	Mean	25	32	.	24	22	25	22	28	22	19	.	.	.	21	9	18
		THICKNESS (cm)	Mean	14	12	.	15	11	11	14	14	7	9	.	.	.	13	9	11
		WEIGHT (kg)	Mean	15.15	19.3333	.	12	8.45	10.72	15.4625	16.5	8.9	4.6	.	.	.	12.75	0.7	3.5
	OTHER		Count	3	3	1	2	1	2	6	1	0	0	0	0	0	0	1	0
		LENGTH (cm)	Mean	0	20	23	15.5	4	19	14	18	.	.	.	.	.	.	0	.
		WIDTH (cm)	Mean	0	13	13	12	4	14	12	9	.	.	.	.	.	.	0	.
		THICKNESS (cm)	Mean	0	5	7	9	1	8	9	9	.	.	.	.	.	.	0	.
		WEIGHT (kg)	Mean	4.8333	2.3673	5	2.5315	0.006	6.0275	6.6333	2.3	.	.	.	.	.	.	32	.
	PRT		Count	65	32	9	23	4	33	135	27	7	30	0	7	3	25	10	9
		LENGTH (cm)	Mean	8.5	10.3	10.1	9	8	8.9	9.5	9.2	13.7	8.4	.	9.6	6.7	8.6	8.7	8
		WIDTH (cm)	Mean	7	8	7	7	6	7	7	7	11	7	.	7	5	7	7	7
		THICKNESS (cm)	Mean	5	4	5	5	4	4	5	5	7	4	.	4	4	4	5	5
		WEIGHT (kg)	Mean	0.4372	0.5	0.4249	0.4843	0.2935	0.3412	0.639	0.8378	3.0267	0.4553	.	0.5116	0.251	0.5112	0.3501	0.8131
	PS		Count	1	3	0	0	0	1	3	0	0	2	0	0	0	0	0	0
		LENGTH (cm)	Mean	8	15	.	.	.	9	16.3	.	.	19.5	.	.	.	.	.	.
		WIDTH (cm)	Mean	5	7	.	.	.	4	8	.	.	9	.	.	.	.	.	.
		THICKNESS (cm)	Mean	5	6	.	.	.	4	6	.	.	7	.	.	.	.	.	.
		WEIGHT (kg)	Mean	0.23	0.5143	.	.	.	0.16	1.0567	.	.	1.5855	.	.	.	.	.	.
	RD		Count	3	1	0	0	0	3	2	1	0	0	0	0	0	0	0	0
		LENGTH (cm)	Mean	16	9	.	.	.	14.7	10.5	10	.	.	.	.	.	.	.	.
		WIDTH (cm)	Mean	14	9	.	.	.	13	7	9	.	.	.	.	.	.	.	.
		THICKNESS (cm)	Mean	8	6	.	.	.	7	5	7	.	.	.	.	.	.	.	.
		WEIGHT (kg)	Mean	2.1	0.668	.	.	.	1.7	0.729	0.666	.	.	.	.	.	.	.	.
	RL	LENGTH (cm)	Count	2	0	0	0	0	0	1	1	0	0	0	1	0	0	0	0
			Mean	31.5	.	.	.	.	.	28	58	.	.	.	47	.	.	.	.
		WIDTH (cm)	Mean	23	.	.	.	.	.	22	40	.	.	.	34	.	.	.	.
		THICKNESS (cm)	Mean	9	.	.	.	.	.	10	12	.	.	.	7	.	.	.	.
		WEIGHT (kg)	Mean	11	.	.	.	.	.	9.5	40	.	.	.	17	.	.	.	.
	RM		Count	1	0	0	0	0	0	0	0	0	0	0	0	0	0	0	1
		LENGTH (cm)	Mean	42	.	.	.	.	.	.	.	.	.	.	.	.	.	.	34
		WIDTH (cm)	Mean	33	.	.	.	.	.	.	.	.	.	.	.	.	.	.	30
		THICKNESS (cm)	Mean	7	.	.	.	.	.	.	.	.	.	.	.	.	.	.	16
		WEIGHT (kg)	Mean	10	.	.	.	.	.	.	.	.	.	.	.	.	.	.	12
	RU		Count	5	0	1	1	2	1	3	3	2	0	0	0	0	1	3	0
		LENGTH (cm)	Mean	23.6	.	31	26	22.5	20	28.7	27	12.5	.	.	.	.	29	32	.
		WIDTH (cm)	Mean	19	.	24	16	14	9	19	17	10	.	.	.	.	20	21	.
		THICKNESS (cm)	Mean	7	.	12	8	9	6	9	11	5	.	.	.	.	11	10	.
		WEIGHT (kg)	Mean	4.18	.	11	4.1	5.45	1.2	7	6.8333	1.8	.	.	.	.	9.5	8.9667	.
	S		Count	7	2	0	3	2	2	4	2	0	0	0	0	0	1	1	0
		LENGTH (cm)	Mean	2.7	9	.	15.7	0	25	8	9.5	.	.	.	.	.	0	0	.
		WIDTH (cm)	Mean	1	9	.	13	0	20	7	8	.	.	.	.	.	0	0	.
		THICKNESS (cm)	Mean	1	4	.	6	0	14	9	4	.	.	.	.	.	0	0	.
		WEIGHT (kg)	Mean	1.6143	1.4	.	0.5333	3.2	5.9	3.275	10.25	.	.	.	.	.	0.3	10.5	.
	T	LENGTH (cm)	Count	2	1	0	0	0	0	1	1	0	0	0	0	0	0	1	0
			Mean	30.5	24	.	.	.	.	31	25	.	.	.	.	.	.	27	.
		WIDTH (cm)	Mean	26	17	.	.	.	.	28	22	.	.	.	.	.	.	17	.
		THICKNESS (cm)	Mean	5	4	.	.	.	.	7	6	.	.	.	.	.	.	7	.
		WEIGHT (kg)	Mean	1.8125	1.8	.	.	.	.	6	3.5	.	.	.	.	.	.	2.7	.
	U		Count	44	36	7	14	6	26	51	21	7	13	2	5	0	6	14	7
		LENGTH (cm)	Mean	22.9	22.6	24.7	20.4	26.8	24.2	23.6	23.6	22.6	23.8	24	23	.	21.5	24.5	22.9
		WIDTH (cm)	Mean	16	16	18	15	16	16	16	16	15	18	18	16	.	15	18	15
		THICKNESS (cm)	Mean	6	6	6	6	6	5	6	6	6	7	7	6	.	7	7	6
		WEIGHT (kg)	Mean	2.8114	2.7889	3.6714	2.4714	3.8	2.6346	2.7176	3.3238	3.3857	2.8	3.3	2.56	.	2.55	3.8214	2.5857
	UL		Count	1	0	0	0	0	0	1	0	0	0	0	0	0	0	0	0
		LENGTH (cm)	Mean	28	.	.	.	.	.	25	.	.	.	.	.	.	.	.	.
		WIDTH (cm)	Mean	21	.	.	.	.	.	16	.	.	.	.	.	.	.	.	.
		THICKNESS (cm)	Mean	3	.	.	.	.	.	5	.	.	.	.	.	.	.	.	.
		WEIGHT (kg)	Mean	2.5	.	.	.	.	.	2	.	.	.	.	.	.	.	.	.
	V		Count	0	0	0	0	0	0	1	0	0	0	0	0	0	1	0	0
		LENGTH (cm)	Mean	.	.	.	.	.	.	22	.	.	.	.	.	.	10	.	.
		WIDTH (cm)	Mean	.	.	.	.	.	.	15	.	.	.	.	.	.	8	.	.
		THICKNESS (cm)	Mean	.	.	.	.	.	.	10	.	.	.	.	.	.	4	.	.
		WEIGHT (kg)	Mean	.	.	.	.	.	.	1	.	.	.	.	.	.	0.4	.	.

## Sheet: 2_L_type
	No statistically significant differences were found.
	Tests of Normality
		GROUP		Kolmogorov-Smirnova			Shapiro-Wilk
				Statistic	df	Sig.	Statistic	df	Sig.
	LENGTH (cm)		A	0.109	15	0.2	0.981	15	0.978
			C	0.34	3	.	0.848	3	0.235
			E	0.262	8	0.112	0.898	8	0.279
			F	0.124	25	0.2	0.954	25	0.308
			G	0.265	7	0.148	0.863	7	0.162
	WIDTH (cm)		A	0.161	15	0.2	0.929	15	0.268
			C	0.292	3	.	0.923	3	0.463
			E	0.156	8	0.2	0.973	8	0.92
			F	0.136	25	0.2	0.964	25	0.498
			G	0.286	7	0.087	0.77	7	0.02
	THICKNESS (cm)		A	0.2	15	0.11	0.898	15	0.09
			C	0.385	3	.	0.75	3	0
			E	0.284	8	0.056	0.736	8	0.006
			F	0.154	25	0.128	0.92	25	0.051
			G	0.162	7	0.2	0.966	7	0.866
	WEIGHT (kg)		A	0.328	15	0	0.741	15	0.001
			C	0.297	3	.	0.917	3	0.443
			E	0.37	8	0.002	0.582	8	0
			F	0.16	25	0.099	0.87	25	0.004
			G	0.291	7	0.074	0.761	7	0.016
	ANOVA
			Sum of Squares	df	Mean Square	F	Sig.
	LENGTH (cm)	Between Groups	229.166	4	57.292	0.425	0.79
		Within Groups	7141.95	53	134.754
		Total	7371.12	57
	WIDTH (cm)	Between Groups	221.736	4	55.434	0.855	0.497
		Within Groups	3436.26	53	64.835
		Total	3658	57
	THICKNESS (cm)	Between Groups	40.58	4	10.145	0.395	0.811
		Within Groups	1361.49	53	25.688
		Total	1402.07	57
	WEIGHT (kg)	Between Groups	233.424	4	58.356	0.299	0.878
		Within Groups	10359.5	53	195.463
		Total	10592.9	57

## Sheet: 3_PRT_class
	Significant differences were found for Thickness
	Data does not have a normal distribution. However, the sample compared is sufficiently large (N > 15). Therefore, the differences can be considered significant .
	Tests of Normality
		GROUP		Kolmogorov-Smirnova			Shapiro-Wilk
				Statistic	df	Sig.	Statistic	df	Sig.
	LENGTH (cm)		A	0.191	32	0.004	0.886	32	0.003
			C	0.117	23	0.2	0.962	23	0.511
			E	0.142	33	0.091	0.941	33	0.074
			F	0.162	135	0	0.888	135	0
			G	0.244	27	0	0.737	27	0
	WIDTH (cm)		A	0.165	32	0.026	0.947	32	0.118
			C	0.182	23	0.047	0.967	23	0.625
			E	0.168	33	0.019	0.907	33	0.008
			F	0.156	135	0	0.939	135	0
			G	0.214	27	0.003	0.822	27	0
	THICKNESS (cm)		A	0.188	32	0.006	0.942	32	0.087
			C	0.224	23	0.004	0.851	23	0.003
			E	0.161	33	0.03	0.953	33	0.158
			F	0.156	135	0	0.928	135	0
			G	0.209	27	0.004	0.782	27	0
	WEIGHT (kg)		A	0.145	32	0.086	0.844	32	0
			C	0.225	23	0.004	0.808	23	0.001
			E	0.141	33	0.093	0.887	33	0.002
			F	0.245	135	0	0.549	135	0
			G	0.393	27	0	0.368	27	0
	ANOVA
			Sum of Squares	df	Mean Square	F	Sig.
	LENGTH (cm)	Between Groups	40.512	4	10.128	0.758	0.554
		Within Groups	3275.66	245	13.37
		Total	3316.18	249
	WIDTH (cm)	Between Groups	28.637	4	7.159	1.095	0.36
		Within Groups	1601.62	245	6.537
		Total	1630.26	249
	THICKNESS (cm)	Between Groups	41.562	4	10.39	2.627	0.035
		Within Groups	969.014	245	3.955
		Total	1010.58	249
	WEIGHT (kg)	Between Groups	4.541	4	1.135	1.133	0.342
		Within Groups	245.562	245	1.002
		Total	250.103	249

## Sheet: 4_U_type
	Significant differences were found for Length
	The data have a normal distribution.
	Tests of Normality
		GROUP		Kolmogorov-Smirnova			Shapiro-Wilk
				Statistic	df	Sig.	Statistic	df	Sig.
	LENGTH (cm)		A	0.134	36	0.099	0.96	36	0.212
			C	0.102	14	0.2	0.986	14	0.996
			E	0.134	26	0.2	0.939	26	0.124
			F	0.107	51	0.2	0.97	51	0.229
			G	0.128	21	0.2	0.973	21	0.797
	WIDTH (cm)		A	0.194	36	0.001	0.91	36	0.007
			C	0.191	14	0.179	0.95	14	0.557
			E	0.134	26	0.2	0.899	26	0.015
			F	0.112	51	0.155	0.968	51	0.183
			G	0.165	21	0.137	0.937	21	0.194
	THICKNESS (cm)		A	0.221	36	0	0.802	36	0
			C	0.159	14	0.2	0.959	14	0.715
			E	0.244	26	0	0.874	26	0.004
			F	0.263	51	0	0.892	51	0
			G	0.261	21	0.001	0.874	21	0.011
	WEIGHT (kg)		A	0.313	36	0	0.696	36	0
			C	0.168	14	0.2	0.917	14	0.198
			E	0.139	26	0.2	0.959	26	0.377
			F	0.194	51	0	0.841	51	0
			G	0.173	21	0.101	0.929	21	0.13
		Levene Statistic	df1	df2	Sig.
	LENGTH (cm)	0.468	4	143	0.759
	WIDTH (cm)	0.171	4	143	0.953
	THICKNESS (cm)	1.34	4	143	0.258
	WEIGHT (kg)	0.85	4	143	0.496
	ANOVA
			Sum of Squares	df	Mean Square	F	Sig.
	LENGTH (cm)	Between Groups	154.873	4	38.718	2.363	0.056
		Within Groups	2343.24	143	16.386
		Total	2498.11	147
	WIDTH (cm)	Between Groups	7.662	4	1.916	0.288	0.886
		Within Groups	951.98	143	6.657
		Total	959.642	147
	THICKNESS (cm)	Between Groups	18.426	4	4.606	1.75	0.142
		Within Groups	376.405	143	2.632
		Total	394.831	147
	WEIGHT (kg)	Between Groups	8.293	4	2.073	0.986	0.417
		Within Groups	300.655	143	2.102
		Total	308.948	147
	LENGTH (cm)
	Tukey B
	Group_index		N	Subset for alpha = 0.05
				1	2
		C	14	20.429
		A	36	22.639	22.639
		G	51		23.569
		E	21		23.619
		F	26		24.192
