# Supplementary material for: Behind the wall: Macrolithic artifacts as testing tools for activities and social structure on a Middle Chalcolithic site in Central Anatolia
Source: PLoS One. 2025 Apr 14;20(4):e0319698. doi: 10.1371/journal.pone.0319698 (PMC11996077; doi:10.1371/journal.pone.0319698)
Supplement: S11 Table — Author D. Pilař. (XLSX) [file pone.0319698.s015.xlsx]

## Sheet: 1_table_N
	A	B	C	D	E	F	G	H	P1	P3	R1	R2	R3	R4	R5
A_flat	3	0	1	0	1	5	2	1	4	0	3	0	0	0	0
A_groove	2	0	2	1	1	4	1	2	1	0	0	0	1	2	0
D	2	1	1	0	6	9	0	0	4	0	1	0	6	1	1
D_other	0	0	1	0	0	1	0	0	1	0	0	0	0	0	1
L1	12	4	5	2	3	11	4	3	2	0	0	0	2	1	7
L2	5	1	4	4	9	20	9	3	6	1	1	0	7	4	3
L3	0	0	1	0	3	2	3	0	0	0	0	0	0	0	1
L4	3	0	1	1	4	3	0	1	2	0	0	0	3	0	1
L5	3	1	0	0	3	3	1	0	0	0	1	1	1	0	0
LM	0	0	0	0	1	0	0	0	0	0	0	0	2	0	1
M1	5	0	3	3	6	10	1	2	4	0	0	0	4	1	3
M2	1	0	3	0	2	5	1	1	1	0	0	0	1	0	0
U1	0	0	0	0	0	1	0	0	0	0	0	0	0	0	0
U2	6	2	3	0	2	2	5	2	2	1	1	0	0	2	1
U3	7	1	0	0	3	9	2	2	0	0	0	0	1	2	1
U4	27	5	20	6	25	53	22	7	15	1	5	0	13	11	9
V	0	1	0	0	4	2	0	1	0	0	1	0	1	0	0
PRT	20	6	6	0	4	46	12	5	8	0	3	3	10	0	3
PRT_hammering	7	1	3	0	4	35	3	0	8	0	1	0	5	1	2
PRT_polishing	4	1	8	3	21	39	8	2	9	1	1	0	10	6	2
PRT_pounding	9	1	9	1	10	30	5	1	7	0	2	1	6	5	3
RD	1	0	0	0	4	3	1	2	0	0	0	0	0	0	1
SUPPLY	0	0	0	0	0	0	0	0	0	0	0	0	0	0	0

## Sheet: 2_table_perc
	A	B	C	D	E	F	G	H	P1	P3	R1	R2	R3	R4	R5
A_flat	0.03	0	0.01	0	0.01	0.02	0.03	0.03	0.05	0	0.15	0	0	0	0
A_groove	0.02	0	0.03	0.05	0.01	0.01	0.01	0.06	0.01	0	0	0	0.01	0.06	0
D	0.02	0.04	0.01	0	0.05	0.03	0	0	0.05	0	0.05	0	0.08	0.03	0.03
D_other	0	0	0.01	0	0	0	0	0	0.01	0	0	0	0	0	0.03
L1	0.1	0.16	0.07	0.1	0.03	0.04	0.05	0.09	0.03	0	0	0	0.03	0.03	0.18
L2	0.04	0.04	0.06	0.19	0.08	0.07	0.11	0.09	0.08	0.25	0.05	0	0.1	0.11	0.08
L3	0	0	0.01	0	0.03	0.01	0.04	0	0	0	0	0	0	0	0.03
L4	0.03	0	0.01	0.05	0.03	0.01	0	0.03	0.03	0	0	0	0.04	0	0.03
L5	0.03	0.04	0	0	0.03	0.01	0.01	0	0	0	0.05	0.2	0.01	0	0
LM	0	0	0	0	0.01	0	0	0	0	0	0	0	0.03	0	0.03
M1	0.04	0	0.04	0.14	0.05	0.03	0.01	0.06	0.05	0	0	0	0.05	0.03	0.08
M2	0.01	0	0.04	0	0.02	0.02	0.01	0.03	0.01	0	0	0	0.01	0	0
U1	0	0	0	0	0	0	0	0	0	0	0	0	0	0	0
U2	0.05	0.08	0.04	0	0.02	0.01	0.06	0.06	0.03	0.25	0.05	0	0	0.06	0.03
U3	0.06	0.04	0	0	0.03	0.03	0.03	0.06	0	0	0	0	0.01	0.06	0.03
U4	0.23	0.2	0.28	0.29	0.22	0.18	0.28	0.2	0.2	0.25	0.25	0	0.18	0.31	0.23
V	0	0.04	0	0	0.03	0.01	0	0.03	0	0	0.05	0	0.01	0	0
PRT	0.17	0.24	0.08	0	0.03	0.16	0.15	0.14	0.11	0	0.15	0.6	0.14	0	0.08
PRT_hammering	0.06	0.04	0.04	0	0.03	0.12	0.04	0	0.11	0	0.05	0	0.07	0.03	0.05
PRT_polishing	0.03	0.04	0.11	0.14	0.18	0.13	0.1	0.06	0.12	0.25	0.05	0	0.14	0.17	0.05
PRT_pounding	0.08	0.04	0.13	0.05	0.09	0.1	0.06	0.03	0.09	0	0.1	0.2	0.08	0.14	0.08
RD	0.01	0	0	0	0.03	0.01	0.01	0.06	0	0	0	0	0	0	0.03
SUPPLY	0	0	0	0	0	0	0	0	0	0	0	0	0	0	0
