# Supplementary material for: Behind the wall: Macrolithic artifacts as testing tools for activities and social structure on a Middle Chalcolithic site in Central Anatolia
Source: PLoS One. 2025 Apr 14;20(4):e0319698. doi: 10.1371/journal.pone.0319698 (PMC11996077; doi:10.1371/journal.pone.0319698)
Supplement: S12 Table — Author D. Pilař. (XLSX) [file pone.0319698.s016.xlsx]

## Sheet: 1_table_N
	A	C	E	F	G	P1	R3	R5
L1	12	5	3	11	4	2	2	7
L2	5	4	9	20	9	6	7	3
L3	0	1	3	2	3	0	0	1
L4	3	1	4	3	0	2	3	1
L5	3	0	3	3	1	0	1	0

## Sheet: 2_table_standartized
Standartization	A	C	E	F	G	P1	R3	R5
L1	1.84	1.44	-0.6	0.46	0.19	0	-0.25	1.84
L2	0.1	0.93	1.97	1.77	1.79	1.83	1.82	0.24
L3	-1.14	-0.62	-0.6	-0.84	-0.13	-0.91	-1.08	-0.56
L4	-0.4	-0.62	-0.17	-0.69	-1.08	0	0.17	-0.56
L5	-0.4	-1.13	-0.6	-0.69	-0.77	-0.91	-0.66	-0.96

## Sheet: 3_PCA_results
	The results explains 94% of the variability.
	Varimiax rotation was used.
	Total Variance Explained
	Component		Initial Eigenvalues			Extraction Sums of Squared Loadings			Rotation Sums of Squared Loadings
			Total	% of Variance	Cumulative %	Total	% of Variance	Cumulative %	Total	% of Variance	Cumulative %
		1	5.535	69.192	69.192	5.535	69.192	69.192	4.545	56.813	56.813
		2	2.058	25.726	94.918	2.058	25.726	94.918	3.048	38.105	94.918
		3	0.333	4.165	99.083
		4	0.073	0.917	100
		5	0	0	100
		6	0	0	100
		7	0	0	100
		8	0	0	100
	Rotated Component Matrixa
		Component
		1	2
	A	0.062	0.962
	C	0.473	0.87
	E	0.999	-0.051
	F	0.876	0.464
	G	0.851	0.323
	P1	0.951	0.245
	R3	0.953	0.116
	R5	0.127	0.986
